# Supplementary material for: Genetic Diversity and Domestication Footprints of Chinese Cherry [Cerasus pseudocerasus (Lindl.) G.Don] as Revealed by Nuclear Microsatellites
Source: Front Plant Sci. 2018 Feb 27;9:238. doi: 10.3389/fpls.2018.00238 (PMC5835088; doi:10.3389/fpls.2018.00238)
Supplement: TABLE S1 — The summary of taxonomic position, geographical regions, coordinates, sample size of selecting (N = 704) and finally used (N = 650) Chinese cherry and Cerasus relative species. [file Table_1.xls]

## Sheet: Table S1
Table S1 The summary of taxonomic position, geographical regions, coordinates and sample size of selecting (N=704) and finally used (N=650) Chinese cherry and Cerasus relative species.
Number	Population code	Finally analysed sample size (Totally collecting sample size)	Locality	Latitude N/Longitude E	Altitude (m)	Note (species of some Wild Relatives )
Chinese Cherry- Cerasus pseudocerasus (linld.)G.don
1. Cultivated populations (CCa)		326 (338)
Longmenshan Fault Zones (LFZ-C)		109 (111)
1	CXC	13 (15)	Zhangmu village, Xichang city, Liangshan Yi Autonomous Prefecture, Sichuan province, China	27°58.298′/102°06.927′	1750-1880
2	CPJ	6 (6)	Guangming village, Pujiang county, Chendu city, Sichuan province, China	30°17.523′/103°31.127′	553-856
3	CLD	14 (14)	Chuni Village, Luding ciunty, Sichuan province, China	29°48.360′/102°12.138′	1230-1848
4	CML	3 (3)	Kangwu Moutain, Muli county, Liangshan Yi autonomous prefecture, Sichuan province, China	27°56.254′/108°29.315′	2600-2610
5	CKD	3 (3)	Kangding city, Ganzi Tibetan autonomous prefecture, Sichuan province, China	30°06.245′/102°02.590′	1731-2147
6	CGX	4 (4)	Guixi village, Beichuan county, Sichuan province, China	32°00.124′/104°38.553′	1000-1404
7	CQX	4 (4)	Qingxi village, Guangyuan city, Sichuan province, China	32°27.335′/104°48.420′	1264-1285
8	CMS	5 (5)	Danling county, Meishan city, Sichuan province, China	30°04.051′/103°26.138′	675-690
9	CYA	18 (18)	Duiyan town, Yaan city, Sichuan province, China	30°34.334′/102°52.982′	585-621
10	CEM	3 (3)	Puxing village, Emei county, Sichuan province, China	29°34.698′/103°27.495′	614-674
11	CJY	6 (6)	Laojun village, Jianyang city, Sichuan province, China	30°28.643′/104°19.606′	544-677
12	CHY	8 (8)	Jiuxiang village, Hanyuan county, Yaan city, Sichuan province, China	29°31.731′/102°38.245′	1214-2003
13	CSM	11 (11)	Liziping village, Shimian county, Yaan city, Sichuan province, China	28°57.267′/102°27.707′	1200-2000
14	CMY	5 (5)	Baima village, Miyi county, Panzhihua city, Sichuan province, China	27°00.821′/102°02.739′	1128-2134
15	CPZ	4 (4)	Xinxing village, Pengzhou city, Sichuan province, China	31°11.988′/103°50.010′	1011-1028
16	CBZ	2 (2)	Bazhong city, Sichuan province, China	31°55.516′/106°29.873′	854-910
Southwest China (SWC-C)		82 (88)
17	CFL	10 (10)	Fuling district, Chongqing city, China	29°41.460′/107°23.0.8′	390-638
18	CMZ	4 (4)	Mingjiu town, Mengzi city, Honghe Hani and Yi Autonomous Prefecture, Yunnan province, China	23°26.856′/103°38.618′	1113-1834
19	CYX	3 (7)	Yanhe town, Yuxi city, Yunnan province, China	24°15.545′/102°28.895′	1644-1769
20	CES	2 (3)	Xiaojie town, Eshan Yi Autonomous County, Yunnan province, China	24°08.104′/102°25.266′	1584-1602
21	CAN	4 (4)	Qinglong town, Anning, Kunming city, Yunnan province, China	24°42.822′/102°27.990′	1771-1904
22	CFM	3 (3)	Chijiu village, Fumin, Kunming city, Yunnan province, China	25°13.046′/102°28.570′	1677-1794
23	CYL	3 (3)	Gedian village, Yiliang, Kunming city, Yunnan province, China	24°53.523′/103°11.527′	1716-2009
24	CZT	4 (4)	Xiaodian village, Ludian county, Zhaotong city, Yunnan province, China	27°11.698′/103°29.299′	1554-1971
25	CGYa	10 (11)	Baihuahu town, Guiyang city, Guizhou province, China	26°35.267′/106°48.184′	1091-1200
26	CZN	5 (5)	Yanpo town,Zhenning, Anshun city, Guizhou province, China	26°05.721′/105°47.047′	1340-1399
27	CBJ	21 (21)	Bijie city, Guizhou province, China	27°18.761′/105°19.492′	1453-1500
28	CHeZ	6 (6)	Yemachuan town, Hezhang couuty, Guizhou province, China	27°07.722′/104°50.244′	1411-1569
29	CNY	2 (2)	Weixin town, Nayong county, Guizhou province	27°00.575′/105°11.626′	1524-1526
30	CZY	3 (3)	Sancha village, Zunyi city, Guizhou province, China	27°29.563′/106°54.323′	925-990
31	CWN	2 (2)	Niupeng town, Weining county, Guizhou province	27°05.616′/103°48.910′	2093-2100
Qinling Mountain (QLM-C)		30 (32)
32	CHaZ	4 (4)	Hanzhong city, Shaanxi province, China	33°28.023′/107°58.427′	601-767
33	CFP	3 (3)	Huangjiawan, Fuping county, Shaanxi province, China	33°31.195′/107°58.883′	521-847
34	CXX	5 (5)	Xixiang county, Shaanxi province, China	33°00.031′/107°44.673′	503-525
35	CSN	4 (4)	Shangnan, Shangluo city, Shaanxi province, China	33°32.467′/110°52.521′	571-1003
36	CFX	5 (6)	Fengxian county, Baoji city, Shaanxi province, China	33°43.812′/107°58.393′	1093-1810
37	CAK	6 (7)	Ankang city, Shaanxi province, China	32°39.481′/109°02.161′	454
38	CTS	3 (3)	Ganjiasi, Maiji district, Tianshui city, Gansu province, China	34°26.502′/105°56.207′	1189-1212
North and East China (NEC-C)		105 (107)
39	CTH	9 (9)	Taihe county, Anhui province, China	33°09.652′/115°35.487′	35
40	CZeZ	13 (13)	Houzhai village, Zhengzhou city, Henan province, China	34°38.545′/113°34.501′	203
41	CLuY	8 (8)	Luoyang city, Henan province, China	34°43.331′/112°18.155′	251-263
42	CXJ	5 (5)	Xianju city, Zhejiang province, China	28°48.856′/120°39.167′	226-231
43	CZJ	7 (7)	Tongshan town, Zhuji city, Zhejiang province, China	29°45.171′/120°08.139′	45
44	CSY	6 (6)	Xiaying village, Shangyu city, Zhejiang province, China	29°49.393′/121°00.597′	293
45	CNJ	4 (4)	Xuanwuhu, Nanjing city, Jiangsu province, China	32°04.345′/118°47.155′	286-313
46	CZaZ	9 (9)	Qicun town, Zaozhuang city, Shanding province, China	34°52.648′/117°31.539′	83-141
47	CHaY	3 (3)	Xujiadian village, Haiyang city, Shandong province, China	36°52.515′/121°07.591′	59-119
48	CWL	6 (6)	Songbai town, Wulian county, Weifang city, Shandong province, China	35°41.759′/119°17.182′	195-219
49	CAQ	9 (9)	Shibuzi town, Anqiu county, Weifang city, Shandong province, China	26°13.294′/119°04.292′	127-185
50	CCY	3 (5)	Shibu town, Changyi county, Weifang city, Shandong province, China	36°44.888′/119°26.014′	13-25
51	CZC	6 (6)	Songlin town, Zhucheng county, Weifang city, Shandong province, China	35°47.125′/119°32.142′	82-148
52	CCL	2 (2)	Tangwu town, Changle county, Weifang city, Shandong province, China	36°28.617′/118°48.454′	202-212
53	CLQ	2 (2)	Longgang town, Linqun county, Weifang city, Shandong province, China	36°32.406′/118°40.231′	210
54	CLYi	4 (4)	liguan town, Lanshan district, Linyi city, Shandong province, China	35°19.562′/118°23.138′	91-101
55	CLaY	7 (7)	Lvgezhuang town, Laiyang city, Shandong province, China	36°51.852′/120°38.585′	119
2. Wild populations (WCb)		206 (206)
Longmenshan Fault Zones (LFZ-W)		170 (170)
56	WXC	5 (5)	Anha town, Xichang city, Yi Autonomous Prefecture of Liangshan, Sichuan province, China	32°39.481′/109°02.161′	454-2262
57	WQX	23 (23)	Pingshiban mountain, Guangyuan city, Sichuan province, China	32°24.086′/104°24.076′	1285-1467
58	WQC	11 (11)	Qingchuan county, Guangyuan city, Sichuan province, China	32°24.099′/104°50.035′	1141-1285
59	WSM	15 (15)	Menghuo village, Shimian county, Yaan city, Sichuan province, China	28°57.267′/102°27.707′	1243-2325
60	WZGM	31 (31)	Zhougong mountain, Yaan city, Sichuan province, China	30°09.114′/102°58.176′	688-1432
61	WGX	40 (40)	Guixi village, Beichuan county, Sichuan province, China	32°00.124′/104°38.553′	726-1404
62	WTL	30 (30)	Taolong Tibetan autonomous village, Beichuan county, Sichuan province, China	31°59.304′/104°07.286′	1445-1683
63	WGYu	4 (4)	Dongqiao village, Guangyuan city, Sichuan province, China	32°28.282′/104°50.288′	1200-1614
64	WEM	5 (5)	Baoguosi, Emei mountain, Sichuan province, China	32°39.481′/109°02.161′	454-614
65	WBZ	6 (6)	Bazhong city, Sichuan province, China	31°55.516′/106°29.873′	854
Southwest China (SWC-W)		17 (17)
66	WGYa	12 (12)	Baihuahu, Guiyang city, Guizhou province, China	26°39.463′/106°31.460′	1200-1451
67	WCQ	5 (5)	Shipan village, Pengshui county, Chongqing city, China	29°08.145′/108°12.107′	1068
Qinling Mountain (QLM-W)		19 (19)
68	WNG	6 (6)	Nangong mountain, Ankang city, Shaanxi province, China	32°13.113′/109°00.535′	879
69	WSN	13 (13)	Shirengou, Shangnan county, Shangluo city, Shaanxi province, China	33°32.467′/110°52.521′	571
3. Cerasus Relatives (RCc)		118 (162)
Longmenshan Fault Zones (LFZ-R)		35 (54)
70	REM	13(13)	Emei mountain, Emeishan city, Sichuan province, China	29°34.698′/103°27.495′	614	Cerasus discoidea Yü et Li & Cerasus clarofolia (Schneid.) Yü et Li
71	RBX	9(10)	Jiajin mountain, Yaan city, Sichuan province, China	30°48.252′/102°44.183′	2500-3031	Cerasus crataegifolius (Hand. -Mazz.) Yü et Li & Cerasus trichostoma (Koehne) Yü et Li & Cerasus clarofolia (Schneid.) Yü et Li
72	RZGS	6 (8)	Zhougong mountain, Yaan city, Sichuan province, China	30°09.165′/102°58.246′	1395-1700	Cerasus duclouxii (Koehne) Yü et L & Cerasus stipulacea (Maxim.)Yü et Li & Cerasus clarofolia (Schneid.) Yü et Li
73	RML	12 (23)	Muli, Liangshan Yi autonomous prefecture, Sichuan province, China	28°12.272′/101°07.997′	2180-3500	Cerasus patentipila (Hand. -Mazz.) Yü et Li & Cerasus szechuanica (Batal.) Yü et Li & Cerasus pleiocerasus (Koehne) Yü et Li
Southwest China (SWC-R)		65 (71)
74	RMZ	2 (2)	Mengzi city, Honghe Hani and Yi Autonomous Prefecture, Yunnan province, China	23°26.856′/103°38.618′	1834	Cerasus henryi (Schneid.) Yü et Li
75	RSP	9 (9)	Shiping county, Honghe Hani and Yi Autonomous Prefecture, Yunnan province, China	23°51.995′/102°34.442′	1816-1950	Cerasus conradinae (Koehne) Yü et Li & Cerasus campanulata (Maxim) Yü et Li
76	RGY	9 (9)	Baihuahu, Guiyang city, Guizhou province, China	26°39.463′/106°31.460′	1200-1770	Cerasus conradinae (Koehne) Yü et Li & Cerasus duclouxii (Koehne) Yü et Li & Cerasus pusilliflora (Card.) Yü et Li
77	RKY	2 (4)	Erjie town, Jinning, Kunming city, Yunnan province, China	24°42.822′/102°27.990′	1771-1950
78	RLGS	11 (11)	Leigong mountain, Qiandongnan Miao and Dong Autonomous Prefecture, Guizhou province China	26°22.333′/108°11.526′	1633	Cerasus conradinae (Koehne) Yü et Li & Cerasus stipulacea (Maxim.) Yü et Li
79	RFJS	5 (14)	Fanjing mountain, Yinjiang city, Guizhou province, Chian	27°54′51.9″/108°38′24.3″	1416	Cerasus campanulata (Maxim) Yü et Li & Cerasus clarofolia (Schneid.) Yü et Li & Cerasus polytricha (Koehne) Yü et Li
80	RMZY	19 (19)	Minzuyuan, Kunming city, Yunnan province, Chian	25°08.163′/102°44.414′	1918	Cerasus conradinae (Koehne) Yü et Li & Cerasus cerasoides (D. Don) Sok. & Cerasus clarofolia (Schneid.) Yü et Li
81	RYX	0 (3)	Yanhe town, Yuxi city, Yunnan province, China	24°15.545′/102°28.895′	1672-1760
Qinling Mountain (QLM-R)		18 (37)
82	RFP	2(6)	Huangjiawan, Fuping county, Shaanxi province, China	33°42.732′/107°57.780′	1469-1580
83	RQL	14(18)	Qinling mountain, Fuping county, Shaanxi province, China	33°43.789′/107°58.373′	1776-1826	Cerasus duclouxii (Koehne) Yü et Li & Cerasus stipulacea (Maxim.) Yü et Li & Cerasus clarofolia (Schneid.) Yü et Li
84	RGLD	5(13)	Heihe, Liangdang county, longnan city, Gansu province, China	33°55.256′/106°22.081′	1411	Cerasus szechuanica (Batal.) Yü et Li & Cerasus stipulacea (Maxim.) Yü et Li & Cerasus polytricha (Koehne) Yü et Li
Note: a: CC represents the cultivated Chinese cherry; b: WC represents the wild Chinese cherry; c: RC stands for the Cerasus relatives.

## Sheet: Table S2
Table S2 Fourteen qualitative and quantitative traits measured and calculated for grafted cultivated accessions.
Code	Geography	Genetic clusters identified by STRUCTURE (Chinese cherry dataset, N=532)	Qualitative traits								Quantitative traits
			Fruit shape	Shape of fruit apex	Lateral shape	Shape of stone tip	Stone surface	Stone verins	Stone symmetry		Fruit diameter /cm	Fruit trans. diameter /cm	Fruit shape index	Length of carpopodium /cm	Stone length /cm	Stone width /cm	Stone thickness /cm
CXC1	LFZ-C	CC1	reniform	concave	ovate	flat	coarse	yes	symmetrical		1.695±0.073	1.453±0.017	0.859±0.047	1.237±0.042	0.759 ±0.037	0.779 ±0.038	0.592 ±0.019
CXC2	LFZ-C	CC1	reniform	concave	ovate	flat	coarse	yes	symmetrical		1.505±0.012	1.360±0.005	0.903±0.008	0.955±0.014	0.753 ±0.020	0.758 ±0.010	0.554 ±0.015
CXC3	LFZ-C	CC1	reniform	concave	ovate	flat	coarse	yes	symmetrical		1.667±0.122	1.427±0.049	0.858±0.037	0.958±0.056	0.795 ±0.039	0.783 ±0.044	0.568 ±0.046
CXC4	LFZ-C	CC1	reniform	concave	ovate	convex	coarse	none	symmetrical		1.365±0.034	1.129±0.096	0.826±0.053	0.900±0.026	0.755 ±0.024	0.699 ±0.021	0.488 ±0.024
CXC7	LFZ-C	CC1	reniform	concave	suborbicular	flat	coarse	yes	symmetrical		1.669±0.136	1.434±0.086	0.860±0.021	0.806±0.041	0.798 ±0.039	0.759 ±0.046	0.578 ±0.028
CXC11	LFZ-C	CC1	reniform	concave	ovate	flat	coarse	yes	symmetrical		1.710±0.020	1.464±0.127	0.856±0.065	1.069±0.044	0.810 ±0.029	0.809 ±0.032	0.576 ±0.024
CXC12	LFZ-C	CC1	reniform	concave	ovate	flat	coarse	yes	symmetrical		1.396±0.044	1.244±0.088	0.890±0.036	1.068±0.092	0.755 ±0.024	0.699 ±0.021	0.488 ±0.024
CPJ1	LFZ-C	CC1	suborbicular	concave	elliptic	flat	medium	none	symmetrical		1.440±0.200	1.370±0.150	0.954±0.029	1.980±0.240	0.777 ±0.014	0.679 ±0.035	0.526 ±0.018
CPJ6	LFZ-C	CC1	suborbicular	flat	elliptic	flat	medium	none	symmetrical		1.440±0.052	1.380±0.141	0.958±0.066	1.970±0.248	0.819 ±0.034	0.667 ±0.048	0.514 ±0.029
CLD1	LFZ-C	CC1	reniform	concave	ovate	flat	coarse	none	symmetrical		1.600±0.050	1.402±0.020	0.877±0.015	1.200±0.030	0.828 ±0.046	0.826 ±0.021	0.588 ±0.013
CLD2	LFZ-C	CC1	reniform	concave	ovate	flat	coarse	none	symmetrical		1.710±0.080	1.500±0.156	0.877±0.053	1.050±0.120	0.819 ±0.047	0.845 ±0.047	0.572 ±0.033
CYA17	LFZ-C	CC1	oblate	concave	elliptic	convex	coarse	yes	symmetrical		1.670±0.030	1.450±0.070	0.870±0.058	1.427±0.179	0.865 ±0.028	0.757 ±0.025	0.609 ±0.052
CJY2	LFZ-C	CC1	suborbicular	flat	suborbicular	rounded	coarse	yes	symmetrical		1.584±0.086	1.420±0.149	0.895±0.052	2.194±0.139	0.864 ±0.038	0.771 ±0.046	0.589 ±0.038
CHY2	LFZ-C	CC1	reniform	concave	ovate	convex	coarse	yes	symmetrical		1.590±0.040	1.430±0.060	0.899±0.017	1.270±0.110	0.853 ±0.038	0.769 ±0.035	0.595 ±0.027
CSM1	LFZ-C	CC1	reniform	concave	suborbicular	rounded	coarse	yes	symmetrical		1.533±0.075	1.357±0.085	0.885±0.014	1.333±0.145	0.791 ±0.040	0.716 ±0.048	0.538 ±0.029
CSM4	LFZ-C	CC1	reniform	concave	suborbicular	rounded	coarse	yes	symmetrical		1.700±0.020	1.387±0.051	0.816±0.021	1.403±0.015	0.705 ±0.054	0.690 ±0.027	0.554 ±0.026
CMY3	LFZ-C	CC1	reniform	concave	oblate	flat	coarse	none	symmetrical		1.625±0.081	1.356±0.126	0.833±0.040	1.018±0.100	0.833 ±0.029	0.734 ±0.034	0.576 ±0.009
CMY5	LFZ-C	CC1	reniform	concave	suborbicular	flat	medium	none	symmetrical		1.907±0.168	1.550±0.119	0.814±0.011	1.198±0.107	0.929 ±0.033	0.827 ±0.025	0.651 ±0.023
CPZ2	LFZ-C	admixed accession	oblate	flat	elliptic	flat	coarse	yes	symmetrical		1.749±0.052	1.490±0.039	0.852±0.006	1.613±0.175	0.912 ±0.072	0.786 ±0.059	0.563 ±0.043
CPZ3	LFZ-C	admixed accession	oblate	flat	elliptic	flat	coarse	yes	symmetrical		1.691±0.025	1.429±0.010	0.845±0.007	1.412±0.020	0.892 ±0.060	0.811 ±0.030	0.637 ±0.021
CPZ4	LFZ-C	admixed accession	oblate	flat	elliptic	flat	coarse	yes	symmetrical		1.682±0.019	1.339±0.044	0.796±0.017	1.425±0.126	0.876 ±0.026	0.783 ±0.030	0.593 ±0.036
CFL1	SWC-C	admixed accession	oblate	flat	ovate	convex	coarse	yes	symmetrical		1.470±0.119	1.283±0.107	0.873±0.017	1.732±0.025	0.750 ±0.036	0.677 ±0.038	0.572 ±0.019
CFL3	SWC-C	admixed accession	suborbicular	flat	elliptic	convex	smooth	none	symmetrical		1.520±0.030	1.490±0.040	0.980±0.007	1.770±0.140	0.722 ±0.037	0.724 ±0.027	0.586 ±0.023
CFL4	SWC-C	admixed accession	elliptic	flat	ovate	convex	smooth	none	symmetrical		1.480±0.050	1.370±0.100	0.925±0.036	1.450±0.070	0.707 ±0.045	0.741 ±0.052	0.595 ±0.049
CFL5	SWC-C	admixed accession	ovate	flat	oblate	rounded	coarse	none	symmetrical		1.363±0.085	1.340±0.030	0.985±0.039	1.900±0.120	0.705 ±0.084	0.721 ±0.089	0.572 ±0.055
CFL8	SWC-C	CC1	suborbicular	concave	suborbicular	rounded	smooth	none	symmetrical		1.572±0.080	1.482±0.035	0.946±0.023	1.010±0.030	0.725 ±0.059	0.733 ±0.065	0.595 ±0.043
CFL10	SWC-C	admixed accession	oblate	concave	ovate	convex	coarse	none	symmetrical		1.640±0.040	1.530±0.040	0.933±0.002	0.980±0.110	0.763 ±0.100	0.776 ±0.066	0.616 ±0.011
CMZ1	SWC-C	CC1	elliptic	concave	ovate	rounded	coarse	yes	symmetrical		1.728±0.101	1.460±0.065	0.845±0.060	1.300±0.053	0.807 ±0.027	0.729 ±0.010	0.558 ±0.007
CMZ3	SWC-C	admixed accession	elliptic	concave	ovate	rounded	coarse	none	symmetrical		1.668±0.035	1.507±0.015	0.903±0.015	1.308±0.015	1.107 ±0.026	0.860 ±0.051	0.652 ±0.018
CMZ4	SWC-C	CC1	oblate	concave	suborbicular	convex	coarse	yes	symmetrical		1.710±0.020	1.439±0.012	0.842±0.015	1.342±0.035	0.838 ±0.050	0.787 ±0.068	0.648 ±0.091
CYX1	SWC-C	admixed accession	cordate	convex	suborbicular	spiculate	coarse	none	asymmetrical		1.506±0.029	1.509±0.073	1.001±0.037	1.103±0.050	0.772 ±0.055	0.642 ±0.040	0.553 ±0.029
CYX3	SWC-C	admixed accession	ovate	flat	suborbicular	spiculate	coarse	none	asymmetrical		1.567±0.065	1.493±0.074	0.953±0.022	1.050±0.049	0.772 ±0.055	0.642 ±0.040	0.553 ±0.029
CAN2	SWC-C	WC	reniform	concave	ovate	flat	coarse	none	symmetrical		1.440±0.053	1.480±0.072	1.027±0.012	1.650±0.070	0.576 ±0.052	0.433 ±0.021	0.388 ±0.018
CFM1	SWC-C	admixed accession	reniform	concave	ovate	convex	coarse	yes	symmetrical		1.460±0.073	1.550±0.101	1.061±0.016	1.890±0.010	0.642 ±0.033	0.425 ±0.028	0.365 ±0.017
CFM2	SWC-C	admixed accession	reniform	concave	ovate	convex	coarse	yes	symmetrical		1.430±0.090	1.483±0.075	1.008±0.690	1.770±0.120	0.566 ±0.024	0.408 ±0.048	0.354 ±0.040
CYL3	SWC-C	CC1	reniform	concave	ovate	flat	smooth	none	symmetrical		1.380±0.048	1.400±0.034	1.015±0.011	1.440±0.100	0.625 ±0.036	0.467 ±0.025	0.411 ±0.033
CZT2	SWC-C	admixed accession	reniform	flat	ovate	convex	medium	none	symmetrical		1.760±0.076	1.480±0.140	0.840±0.043	1.440±0.220	0.731 ±0.044	0.628 ±0.047	0.537 ±0.043
CZT4	SWC-C	CC1	oblate	flat	ovate	convex	medium	none	symmetrical		1.508±0.082	1.294±0.037	0.859±0.024	1.777±0.033	0.746 ±0.041	0.695 ±0.055	0.536 ±0.064
CGYa2	SWC-C	CC1	suborbicular	flat	elliptic	spiculate	coarse	yes	asymmetrical		1.540±0.070	1.470±0.070	0.954±0.002	1.120±0.020	1.107 ±0.055	0.855 ±0.029	0.656 ±0.032
CGYa3	SWC-C	admixed accession	suborbicular	flat	obovate	convex	coarse	yes	symmetrical		1.740±0.090	1.820±0.040	1.047±0.031	1.380±0.110	0.800 ±0.028	0.701 ±0.022	0.599 ±0.028
CZN1	SWC-C	CC1	suborbicular	flat	elliptic	flat	coarse	none	symmetrical		1.540±0.070	1.580±0.030	1.027±0.027	1.420±0.020	1.048 ±0.042	0.812 ±0.046	0.639 ±0.019
CZN2	SWC-C	CC1	suborbicular	flat	elliptic	convex	coarse	yes	symmetrical		1.820±0.028	1.767±0.110	0.971±0.027	1.455±0.095	1.051 ±0.082	0.879 ±0.067	0.642 ±0.041
CZN5	SWC-C	admixed accession	suborbicular	flat	elliptic	spiculate	coarse	yes	asymmetrical		1.340±0.060	1.307±0.040	0.976±0.023	1.540±0.090	0.973 ±0.043	0.818 ±0.040	0.631 ±0.029
CBJ1	SWC-C	admixed accession	suborbicular	flat	elliptic	convex	coarse	yes	symmetrical		1.642±0.034	1.492±0.016	0.909±0.011	1.389±0.046	0.754 ±0.036	0.635 ±0.031	0.535 ±0.050
CBJ2	SWC-C	WC	reniform	flat	suborbicular	spiculate	coarse	yes	asymmetrical		1.814±0.053	1.579±0.074	0.871±0.015	1.313±0.114	0.784 ±0.046	0.680 ±0.026	0.572 ±0.016
CBJ3	SWC-C	admixed accession	suborbicular	flat	elliptic	convex	coarse	yes	symmetrical		1.875±0.099	1.801±0.068	0.961±0.016	1.453±0.130	1.044 ±0.066	0.827 ±0.052	0.590 ±0.040
CBJ4	SWC-C	admixed accession	ovate	flat	elliptic	convex	coarse	yes	symmetrical		1.550±0.080	1.610±0.060	1.039±0.015	2.040±0.050	1.000 ±0.073	0.668 ±0.028	0.534 ±0.029
CBJ5	SWC-C	admixed accession	reniform	flat	ovate	rounded	coarse	none	symmetrical		1.740±0.040	1.510±0.060	0.868±0.015	1.490±0.180	0.754 ±0.036	0.635 ±0.031	0.535 ±0.050
CBJ6	SWC-C	admixed accession	cordate	convex	elliptic	spiculate	coarse	yes	symmetrical		1.710±0.020	1.610±0.040	0.941±0.012	1.690±0.250	0.798 ±0.040	0.685 ±0.018	0.573 ±0.021
CHeZ1	SWC-C	admixed accession	ovate	flat	obovate	spiculate	coarse	none	asymmetrical		1.500±0.110	1.300±0.070	0.867±0.017	1.100±0.150	0.705 ±0.046	0.624 ±0.040	0.552 ±0.034
CNY1	SWC-C	CC1	ovate	flat	ovate	convex	coarse	none	symmetrical		1.480±0.150	1.520±0.050	1.032±0.071	1.870±0.130	0.785 ±0.021	0.736 ±0.014	0.632 ±0.021
CWN1	SWC-C	admixed accession	elliptic	flat	elliptic	rounded	medium	none	symmetrical		1.320±0.042	1.393±0.135	1.054±0.071	1.450±0.064	0.741 ±0.046	0.617 ±0.041	0.534 ±0.035
CTH4	NEC-C	CC2	cordate	spiculate	ovate	spiculate	medium	none	asymmetrical		1.010±0.030	1.330±0.030	1.317±0.009	2.140±0.030	0.847 ±0.039	0.620 ±0.008	0.452 ±0.001
CTH5	NEC-C	CC2	cordate	convex	elliptic	spiculate	medium	none	asymmetrical		1.240±0.050	1.220±0.130	0.982±0.065	1.770±0.120	0.878 ±0.058	0.672 ±0.032	0.499 ±0.011
CTH6	NEC-C	CC2	cordate	spiculate	ovate	spiculate	medium	none	asymmetrical		1.240±0.040	1.330±0.020	1.073±0.018	1.890±0.100	0.835 ±0.023	0.628 ±0.013	0.472 ±0.012
CTH7	NEC-C	CC2	cordate	convex	ovate	convex	coarse	none	asymmetrical		1.330±0.090	1.340±0.060	1.009±0.023	1.470±0.150	0.843 ±0.038	0.644 ±0.014	0.478 ±0.002
CTH8	NEC-C	admixed accession	cordate	spiculate	ovate	convex	medium	none	asymmetrical		1.220±0.080	1.280±0.081	1.049±0.029	2.110±0.065	0.870 ±0.064	0.641 ±0.045	0.459 ±0.030
CTH9	NEC-C	CC2	cordate	spiculate	ovate	convex	medium	none	asymmetrical		0.980±0.010	1.070±0.060	1.091±0.050	1.440±0.060	0.898 ±0.014	0.645 ±0.010	0.478 ±0.004
CZeZ1	NEC-C	CC2	cordate	spiculate	ovate	spiculate	medium	none	asymmetrical		1.510±0.070	1.407±0.095	0.931±0.020	1.420±0.040	0.878 ±0.009	0.779 ±0.042	0.603 ±0.017
CZeZ13	NEC-C	CC2	cordate	flat	oblate	spiculate	coarse	none	asymmetrical		1.428±0.098	1.554±0.103	1.089±0.024	2.170±0.096	0.827 ±0.066	0.691 ±0.064	0.542 ±0.036
CLuY3	NEC-C	CC2	cordate	spiculate	ovate	spiculate	smooth	none	asymmetrical		1.340±0.120	1.380±0.140	1.029±0.012	1.980±0.070	0.806 ±0.021	0.582 ±0.033	0.451 ±0.020
CLuY4	NEC-C	CC2	cordate	spiculate	elliptic	spiculate	medium	none	asymmetrical		1.420±0.110	1.550±0.160	1.090±0.028	2.130±0.090	0.890 ±0.015	0.710 ±0.027	0.505 ±0.019
CLuY6	NEC-C	CC2	cordate	spiculate	ovate	spiculate	medium	none	asymmetrical		1.480±0.160	1.610±0.070	1.097±0.110	2.030±0.050	1.029 ±0.020	0.738 ±0.028	0.512 ±0.020
CZaZ1	NEC-C	CC2	elliptic	spiculate	elliptic	spiculate	coarse	none	asymmetrical		1.400±0.100	1.650±0.112	1.179±0.006	1.820±0.050	0.803 ±0.048	0.565 ±0.026	0.453 ±0.014
CZaZ2	NEC-C	CC2	suborbicular	flat	elliptic	spiculate	coarse	none	asymmetrical		1.600±0.050	1.510±0.070	0.943±0.039	1.720±0.090	0.903 ±0.037	0.742 ±0.052	0.581 ±0.034
CZaZ3	NEC-C	CC2	suborbicular	convex	elliptic	spiculate	medium	none	asymmetrical		1.640±0.080	1.570±0.122	0.956±0.033	1.780±0.130	0.891 ±0.043	0.752 ±0.050	0.586 ±0.034
CZaZ6	NEC-C	admixed accession	elliptic	spiculate	elliptic	spiculate	medium	none	asymmetrical		1.580±0.110	1.890±0.110	1.197±0.014	2.100±0.070	0.975 ±0.032	0.698 ±0.024	0.583 ±0.046
CZaZ9	NEC-C	CC2	cordate	convex	ovate	spiculate	medium	none	asymmetrical		1.520±0.110	1.410±0.080	0.928±0.024	2.213±0.025	0.825 ±0.025	0.632 ±0.024	0.477 ±0.011
CHaY1	NEC-C	CC2	ovate	convex	elliptic	spiculate	medium	none	asymmetrical		1.160±0.050	1.220±0.050	1.052±0.002	2.330±0.090	0.825 ±0.030	0.760 ±0.033	0.594 ±0.029
CHaY2	NEC-C	CC2	ovate	convex	elliptic	spiculate	medium	none	asymmetrical		1.630±0.090	1.530±0.080	0.939±0.003	1.900±0.110	0.865 ±0.028	0.757 ±0.025	0.609 ±0.052
CWL1	NEC-C	CC2	cordate	convex	obovate	spiculate	medium	none	asymmetrical		1.184±0.042	1.293±0.098	1.091±0.045	1.305±0.058	0.873 ±0.030	0.632 ±0.046	0.479 ±0.035
CWL2	NEC-C	admixed accession	cordate	convex	elliptic	convex	medium	none	asymmetrical		1.517±0.119	1.591±0.111	1.050±0.046	1.269±0.237	0.942 ±0.032	0.760 ±0.033	0.616 ±0.033
CAQ1	NEC-C	CC2	cordate	flat	elliptic	spiculate	medium	none	asymmetrical		1.510±0.112	1.482±0.061	0.983±0.033	1.460±0.061	0.824 ±0.069	0.666 ±0.037	0.514 ±0.022
CAQ2	NEC-C	CC2	cordate	flat	elliptic	spiculate	coarse	yes	asymmetrical		1.498±0.124	1.532±0.095	1.024±0.021	1.271±0.080	0.890 ±0.029	0.696 ±0.020	0.524 ±0.019
CAQ3	NEC-C	CC2	cordate	flat	elliptic	spiculate	medium	none	asymmetrical		1.402±0.071	1.478±0.023	1.057±0.070	1.510±0.017	0.865 ±0.021	0.693 ±0.016	0.518 ±0.025
CAQ4	NEC-C	CC2	cordate	flat	elliptic	spiculate	coarse	none	asymmetrical		1.423±0.038	1.393±0.013	0.979±0.036	1.310±0.057	0.927 ±0.037	0.710 ±0.047	0.534 ±0.026
CCY2	NEC-C	CC2	cordate	convex	ovate	spiculate	medium	none	asymmetrical		1.170±0.140	1.290±0.120	1.105±0.030	2.350±0.230	0.907 ±0.035	0.680 ±0.032	0.509 ±0.019
CZC1	NEC-C	admixed accession	ovate	spiculate	elliptic	spiculate	medium	none	asymmetrical		1.520±0.080	1.570±0.090	1.033±0.005	2.030±0.030	0.741 ±0.025	0.648 ±0.024	0.550 ±0.023
CZC6	NEC-C	CC2	ovate	flat	elliptic	spiculate	medium	none	asymmetrical		1.350±0.060	1.480±0.150	1.094±0.064	2.290±0.120	0.863 ±0.022	0.676 ±0.024	0.531 ±0.024
CCL2	NEC-C	CC2	cordate	convex	obovate	spiculate	medium	none	asymmetrical		1.390±0.180	1.480±0.140	1.069±0.039	1.530±0.124	0.898 ±0.041	0.671 ±0.022	0.512 ±0.011
CLYi1	NEC-C	CC2	cordate	spiculate	elliptic	spiculate	coarse	yes	asymmetrical		1.492±0.133	1.687±0.091	1.134±0.047	1.653±0.107	0.962 ±0.027	0.750 ±0.021	0.585 ±0.019
CLYi2	NEC-C	admixed accession	ovate	flat	elliptic	spiculate	coarse	yes	asymmetrical		1.599±0.090	1.514±0.099	0.947±0.010	1.491±0.106	0.780 ±0.041	0.703 ±0.065	0.578 ±0.043
CLYi3	NEC-C	CC2	cordate	spiculate	elliptic	spiculate	coarse	yes	asymmetrical		1.496±0.109	1.589±0.092	1.063±0.022	1.486±0.106	0.856 ±0.024	0.660 ±0.014	0.528 ±0.017
CLYi4	NEC-C	CC2	ovate	flat	elliptic	spiculate	coarse	yes	asymmetrical		1.430±0.108	1.370±0.108	0.958±0.003	1.499±0.090	0.806 ±0.086	0.654 ±0.059	0.500 ±0.037
CLaY1	NEC-C	CC2	ovate	flat	elliptic	spiculate	medium	none	asymmetrical		1.250±0.060	1.330±0.080	1.063±0.013	2.007±0.076	0.801 ±0.038	0.652 ±0.035	0.504 ±0.034
CLaY2	NEC-C	admixed accession	ovate	flat	elliptic	convex	medium	none	asymmetrical		1.330±0.110	1.420±0.090	1.069±0.021	2.070±0.090	0.859 ±0.020	0.703 ±0.017	0.593 ±0.029
Note: all studied cultivated Chinese cherries show no significant phenotypic differences from their corresponding accessions in natural populations. Values are mean and standard deviation of seven measured quantitative traits of 86 cultivated Chinese cherry accessions. The microsatellte data of the 86 cultivated Chinese cherry are shown in Table S5. The codes of accessions are corresponding in Ta…

## Sheet: Table S3
Table S3 Repeat motifs, primer sequences, annealing temperature and linkage groups of 20 microsatellite loci in this study.
Locus	Repeat motif	Primer sequence (5'-3')	Annealing temperature (℃)	LG
L1	(AAAAT)15	F: TCATTGCATGGATGATGGCATAACA	57	—
		R: TGTCATGGGCCCTATATGAAGGTG
L2	(TTG)45	F: GGTGTGGTTGTGAGCCCTCTTATA	57	—
		R: GCTCTGATTCCTCGTTGTTTCAAGG
L3	(ATT)24	F: TGGTGACTCTGTTAGGTAGTTGCA	60	—
		R: ACCACTTATCACCCAACAAACACAC
L4	(TAT)39	F: TGAGCAGGCAAACTTAGAGAAAACCA	60	—
		R: CTCCTTATCTCCGCCTGGATACCA
L5	(GA)30	F: TCATTGCATGGATGATGGCATAACA	53	1
		R: TGTCATGGGCCCTATATGAAGGTG
L6	(TA)34	F: ACGCCATGGAGGAAAAGGAAAGAA	55	7
		R: TTCCAACATTGTTAGGGACCGCAT
L7	(AG)38	F:AATGCAATGCAACACAAAAATTATAGCA	57	—
		R: CTCTCTTGTGGAGTTCAGTTTCCT
L8	(TA)20	F: GGAGGAGCCCTAGATTGTCTCAAT	60	—
		R: TGTGTTCTCAAGACTTGACACATGT
L9	(GA)50	F: ACCAGCTACTAATGTGAATGAGGAG	55	6
		R: ACAGCATGGTTCTCTTCTTAAAAAGAAA
L10	(GA)42	F: TCTTCTTGACTTTCCTAACCCCCA	55	7
		R: CAGCACATTGGCACTCAGATCATA
L11	(TGCCA)45	F: TGACAACTAAATTGCCACAATGCCA	55	—
		R: AAGACCAAATTCTCCTCCCTCCCT
L12	(CAA)33	F: ACTGTGGTTGAGGTTGTCATACTGAC	55	1
		R: ATGGTGAGCTAAATCCCCGTGTTC
L13	(TTTTTA)18	F: CCTGCCTATTTCCTTCAAGCCAAC	55	—
		R: TGAGTGATACCTTACAGTTTATGCGGT
L14	(AG)32	F: CGTTTCTCCCAAATCACAGTACCCA	55	4
		R: CAACAAAGCCCAGCCCTTGC
L15	(TC)38	F: CAAAACACATCGCACAGGACCC	55	—
		R:TGAAACTGAGGTATAAGTTCAGGTGACA
L16	(TC)42	F: GCGGATGTGGCTTCTTCTTGTTTT	55	—
		R: AGGACACAATTGGATATCGAAACGGT
L17	(ATG)48	F: AGAGATGCCACACGTCTGGTCTAT	60	8
		R: TGCCATTCGAATATTGTCGGTGCT
L18	(TA)38	F: AGGGCATACCACTAACAACCAGTA	55	—
		R: GGGTGTCCCTCAAATAAGTTTATTTCAG
L19	(GA)36	F: TGTTCATGATCAGACATTGGACTTGT	55	3
		R: TCTTGGTGATGTTTAGAGACTCTTCCT
L20	(AG)30	F: ACCCTCATCCTTACCCGAGATCC	55	5
		R: TACATGCAACCATCGTTCTCCCTC
LG: linkage groups; —: unknown

## Sheet: Table S4
Table S4 Genetic characteristics of finally used 19 microsatellite loci across 650 accessions.
Marker	MAF	A	Hs	Ho	PIC	Fis	Pn
L1	0.696568	8	0.487692	0.335413	0.461027	0.312948	0.1024
L2	0.647692	7	0.520708	0.623077	0.469938	-0.195856	-0.0673
L3	0.701104	11	0.48188	0.241325	0.455589	0.499793	0.1623
L4	0.775272	8	0.387535	0.102644	0.373719	0.735494	0.2053
L5	0.651587	12	0.552518	0.28254	0.532767	0.489237	0.1739
L6	0.678125	13	0.517712	0.1625	0.496776	0.686533	0.234
L7	0.645186	9	0.542775	0.170807	0.507772	0.685719	0.2411
L8	0.337925	12	0.748312	0.461912	0.707694	0.383419	0.1638
L9	0.506154	11	0.667226	0.870769	0.624705	-0.30436	-0.1221
L10	0.708333	24	0.484789	0.185185	0.471152	0.618486	0.2018
L11	0.358407	21	0.783034	0.543363	0.756989	0.306883	0.1344
L12	0.597039	13	0.597675	0.171053	0.563762	0.714207	0.267
L13	0.677469	6	0.452577	0.20216	0.371342	0.553848	0.1724
L14	0.628752	16	0.57819	0.186414	0.556924	0.678018	0.2482
L15	0.687606	5	0.481448	0.21562	0.437588	0.552734	0.1794
L16	0.81877	20	0.325315	0.0582524	0.319535	0.821199	0.2015
L17	0.565331	16	0.557626	0.144599	0.478816	0.741081	0.2652
L18	0.310127	11	0.771361	0.735759	0.734755	0.0469439	0.0201
L19	0.459779	12	0.674274	0.72082	0.622964	-0.0682459	-0.0278
Mean	0.602696	12.3684	0.55856	0.33759	0.523359	0.396279	0.154633
Total	0.602696	235
MAF: major allele frequency; A: the number of alleles; Hs: gene diversity; Ho: observed heterozygosity; PIC: polymorphism information content; Fis: inbreeding coefficient; Pn: proportion of null alleles.

## Sheet: Table S5
Table S5 Raw molecular data of 650 accessions at 19 nuclear microsatellite markers.
Geography	Populations	Individuals	L1	L1	L2	L2	L3	L3	L4	L4	L5	L5	L6	L6	L7	L7	L8	L8	L9	L9	L10	L10	L11	L11	L12	L12	L13	L13	L14	L14	L15	L15	L16	L16	L17	L17	L18	L18	L19	L19
LFZ-C	CXC	CXC1	189	189	239	210	235	235	235	235	136	136	309	309	210	210	217	192	253	229	199	199	295	279	132	132	152	152	185	185	195	195	163	163	215	215	133	130	239	207
LFZ-C	CXC	CXC2	189	189	239	210	235	235	235	235	136	136	309	309	210	210	217	192	253	229	199	199	295	279	132	132	152	152	185	185	195	195	163	163	215	215	133	130	239	207
LFZ-C	CXC	CXC3	189	189	239	210	235	235	235	235	136	136	309	309	210	210	217	192	253	229	199	199	295	279	132	132	152	152	185	185	195	195	163	163	215	215	133	130	239	207
LFZ-C	CXC	CXC4	189	189	239	210	235	235	235	235	136	136	309	309	210	210	217	192	253	229	199	199	295	279	132	132	152	152	185	185	195	195	163	163	215	215	133	130	239	207
LFZ-C	CXC	CXC5	189	189	239	210	235	235	235	235	136	136	309	309	210	210	217	192	253	229	199	199	303	271	132	132	152	152	185	185	195	195	163	163	215	215	133	130	239	207
LFZ-C	CXC	CXC6	189	189	239	210	235	235	235	235	136	136	309	309	210	210	215	192	253	229	199	199	295	279	132	132	152	152	185	185	195	195	163	163	215	215	133	130	239	207
LFZ-C	CXC	CXC7	189	189	239	210	235	235	235	235	142	142	309	309	210	210	215	192	253	229	199	199	303	279	132	132	152	152	185	185	195	195	163	163	215	215	133	130	239	207
LFZ-C	CXC	CXC8	189	189	239	210	235	235	235	235	136	136	309	309	210	210	215	192	253	229	199	199	300	279	132	132	152	152	185	185	195	195	163	163	215	215	133	130	239	207
LFZ-C	CXC	CXC9	189	189	239	210	235	235	235	235	136	136	309	309	210	210	215	192	253	229	199	199	295	279	132	132	152	152	185	185	195	195	163	163	215	215	133	130	239	207
LFZ-C	CXC	CXC10	189	189	239	210	235	235	235	235	136	136	309	309	210	210	217	192	253	229	199	199	300	279	132	132	152	152	185	185	195	195	163	163	215	215	133	130	239	207
LFZ-C	CXC	CXC11	189	189	239	210	235	235	235	235	136	136	309	309	210	210	217	192	253	229	199	199	300	279	136	136	152	152	185	185	195	195	163	163	215	215	133	130	239	207
LFZ-C	CXC	CXC12	189	186	239	210	235	235	235	235	136	136	309	309	210	210	217	192	253	229	199	199	300	279	132	132	152	152	185	185	195	195	163	163	215	215	133	130	239	207
LFZ-C	CXC	CXC13	189	189	239	210	235	235	235	235	136	136	309	309	210	210	217	192	253	229	199	199	303	271	132	132	152	152	185	185	195	195	163	163	215	215	133	130	239	207
LFZ-C	CPJ	CPJ1	189	189	239	210	235	235	235	235	136	136	309	309	210	210	217	192	253	229	199	199	300	279	132	132	152	152	185	185	195	195	163	163	215	215	133	130	239	207
LFZ-C	CPJ	CPJ2	189	189	245	210	235	235	235	235	136	136	309	309	210	210	217	192	253	229	199	199	300	279	138	138	152	152	185	185	195	195	163	163	215	215	133	130	227	207
LFZ-C	CPJ	CPJ3	189	189	239	210	235	228	235	235	136	136	309	309	210	210	217	192	253	229	199	199	300	279	132	132	152	152	185	185	195	195	163	163	215	215	133	130	239	207
LFZ-C	CPJ	CPJ4	189	186	239	210	235	235	235	235	136	136	309	309	208	208	215	192	248	229	199	199	300	279	130	130	152	152	185	185	201	201	163	163	215	215	133	130	227	207
LFZ-C	CPJ	CPJ5	189	189	239	210	235	235	235	235	136	136	309	309	210	210	217	205	229	229	199	199	300	279	138	138	152	152	185	185	193	193	163	163	215	215	133	130	227	207
LFZ-C	CPJ	CPJ6	189	189	239	210	235	228	235	235	136	136	309	309	210	210	217	205	229	229	199	199	300	279	132	132	152	152	185	185	193	193	163	163	215	215	133	130	227	207
LFZ-C	CLD	CLD1	189	189	239	210	235	228	235	235	136	136	309	309	210	210	217	192	253	229	199	199	300	279	132	132	152	152	185	185	195	195	163	163	215	215	133	130	239	207
LFZ-C	CLD	CLD2	189	189	239	210	235	235	235	235	136	136	309	309	210	210	217	192	253	229	199	199	300	279	132	132	152	152	185	185	195	195	163	163	215	215	133	130	239	207
LFZ-C	CLD	CLD3	189	189	239	210	235	235	235	235	136	136	309	309	210	210	217	192	253	229	199	199	300	279	132	132	152	152	185	185	195	195	163	163	215	215	133	130	239	207
LFZ-C	CLD	CLD4	189	189	239	210	235	235	235	235	136	136	309	309	210	210	217	192	253	229	199	199	300	279	132	132	152	152	185	185	195	195	163	163	215	215	133	130	239	207
LFZ-C	CLD	CLD5	189	189	239	210	235	235	235	235	136	136	309	309	210	210	217	192	253	229	199	199	295	271	136	136	152	152	185	185	195	195	163	163	215	215	133	130	239	207
LFZ-C	CLD	CLD6	189	189	239	210	235	235	235	235	136	136	309	309	210	210	217	192	253	229	199	199	303	279	136	136	152	152	185	185	195	195	163	163	215	215	133	130	239	207
LFZ-C	CLD	CLD7	189	189	239	210	235	235	235	235	136	136	309	309	210	210	217	192	253	229	199	199	300	279	138	138	152	152	185	185	195	195	163	163	215	215	133	130	239	207
LFZ-C	CLD	CLD8	189	189	239	210	235	235	235	235	136	136	309	309	210	210	217	192	253	229	199	199	300	279	132	132	152	152	185	185	195	195	163	163	215	215	133	130	239	207
LFZ-C	CLD	CLD9	189	189	239	210	235	235	235	235	136	136	309	309	210	210	217	192	253	229	199	199	300	279	132	132	152	152	185	185	195	195	163	163	215	215	133	130	239	207
LFZ-C	CLD	CLD10	189	189	239	210	235	235	235	235	136	136	309	309	210	210	217	192	253	229	199	199	300	279	132	132	152	152	185	185	195	195	163	163	215	215	133	130	239	207
LFZ-C	CLD	CLD11	189	189	239	210	235	235	235	235	136	136	309	309	210	210	217	192	253	229	199	199	300	300	132	132	152	152	185	185	195	195	163	163	215	215	133	130	239	207
LFZ-C	CLD	CLD12	189	189	239	210	235	235	235	235	136	136	309	309	210	210	217	192	253	229	199	199	300	279	132	132	152	152	185	185	195	195	163	163	215	215	133	130	239	207
LFZ-C	CLD	CLD13	189	189	239	210	235	235	235	235	136	136	309	309	210	210	217	192	253	229	199	199	300	300	132	132	152	152	185	185	195	195	163	163	215	215	133	130	239	207
LFZ-C	CLD	CLD14	189	189	239	210	235	235	235	235	136	136	309	309	210	210	217	192	253	229	199	199	300	279	132	132	152	152	185	185	195	195	163	163	215	215	133	130	239	207
LFZ-C	CML	CML1	189	189	239	210	235	235	235	235	136	136	309	309	210	210	217	192	253	229	199	199	300	279	132	132	152	152	185	185	195	195	163	163	215	215	133	130	239	207
LFZ-C	CML	CML2	189	189	239	210	235	235	235	235	136	136	309	309	210	210	217	192	253	229	199	199	300	279	132	132	152	152	185	185	195	195	163	163	215	215	133	130	207	207
LFZ-C	CML	CML3	189	189	239	210	235	228	235	235	136	136	309	309	210	210	217	192	253	229	199	199	303	279	132	132	152	152	185	185	195	195	163	163	215	215	133	130	239	207
LFZ-C	CKD	CKD1	189	189	239	210	235	235	235	235	136	136	309	309	210	210	217	192	253	229	199	199	300	279	132	132	152	152	185	185	195	195	163	163	215	215	133	130	239	207
LFZ-C	CKD	CKD2	189	189	210	210	235	228	235	235	136	136	309	309	210	210	217	192	253	229	199	199	303	279	132	132	152	152	185	185	195	195	163	163	215	215	133	130	239	207
LFZ-C	CKD	CKD3	189	189	203	203	235	235	235	235	136	136	320	320	200	200	205	205	267	267	199	199	0	0	132	132	147	147	185	185	195	195	163	163	215	215	137	137	227	227
LFZ-C	CGX	CGX1	189	189	239	210	235	235	235	235	136	136	309	309	210	210	196	196	253	229	199	199	303	295	132	132	152	152	185	185	195	195	163	163	215	215	130	126	227	207
LFZ-C	CGX	CGX2	189	189	239	210	235	235	235	235	136	136	309	309	210	210	217	192	253	229	199	199	300	279	132	132	152	152	185	185	195	195	166	166	215	215	133	130	227	207
LFZ-C	CGX	CGX3	189	189	239	210	235	235	235	235	136	136	309	309	210	210	192	192	253	229	199	195	303	295	132	132	152	152	185	185	195	195	163	163	215	215	130	126	227	207
LFZ-C	CGX	CGX4	189	186	239	210	235	235	235	235	136	136	306	306	195	195	215	215	229	229	199	199	275	275	132	132	152	152	185	185	195	193	166	163	215	215	137	133	253	227
LFZ-C	CQX	CQX1	189	186	239	210	235	235	235	235	136	136	309	309	212	212	217	217	242	229	199	199	300	300	132	132	152	152	185	185	193	193	163	163	215	215	130	126	227	207
LFZ-C	CQX	CQX2	189	189	239	210	235	235	235	235	136	136	309	309	210	210	192	192	253	229	199	199	300	300	132	132	152	152	185	185	195	195	163	163	215	215	130	126	0	0
LFZ-C	CQX	CQX3	189	189	239	210	235	235	235	235	136	136	309	309	210	210	192	192	253	229	199	199	0	0	138	138	152	152	185	185	195	195	163	163	215	215	133	130	239	207
LFZ-C	CQX	CQX4	189	189	245	210	235	235	235	235	136	136	309	306	210	210	215	215	253	229	199	199	0	0	132	132	152	152	185	185	195	195	163	163	215	215	137	126	227	207
LFZ-C	CMS	CMS1	189	189	226	203	243	243	226	226	142	142	306	306	210	210	215	205	248	229	199	199	0	0	132	132	147	147	0	0	201	195	163	163	215	215	133	130	239	207
LFZ-C	CMS	CMS2	191	191	239	210	235	235	235	235	136	136	309	306	210	210	217	192	253	229	199	199	300	279	132	132	152	152	185	185	195	195	163	163	215	215	133	130	227	207
LFZ-C	CMS	CMS3	189	189	239	210	235	228	235	235	136	136	309	309	210	210	217	205	253	229	199	199	300	279	132	132	152	152	185	185	193	193	163	163	215	215	133	130	239	207
LFZ-C	CMS	CMS4	189	189	239	210	235	235	235	235	136	136	309	306	210	210	215	192	253	229	199	199	300	279	132	132	152	152	185	185	195	195	163	163	215	215	133	130	239	207
LFZ-C	CMS	CMS5	189	189	239	210	232	232	235	235	136	136	309	306	210	210	215	192	253	229	199	199	295	279	132	132	152	152	185	185	195	195	163	163	215	215	133	130	233	207
LFZ-C	CYA	CYA1	189	189	239	210	235	235	235	235	136	136	309	306	210	210	215	192	253	229	199	199	303	279	132	132	152	152	185	185	195	195	163	163	215	215	133	130	233	207
LFZ-C	CYA	CYA2	189	189	239	210	235	235	235	235	136	136	309	306	210	210	217	192	253	229	199	199	303	279	132	132	152	152	185	185	195	195	163	163	215	215	133	130	233	207
LFZ-C	CYA	CYA3	189	189	239	210	235	235	235	235	136	136	309	306	210	210	217	192	253	229	199	199	303	279	132	132	152	152	185	185	195	195	163	163	215	215	130	126	227	207
LFZ-C	CYA	CYA4	189	189	239	210	235	235	235	235	136	136	309	309	210	210	196	196	253	229	199	195	300	300	138	138	152	152	185	185	195	195	163	163	223	223	130	126	227	207
LFZ-C	CYA	CYA5	189	189	239	210	235	235	235	235	136	136	309	309	210	210	196	196	253	229	199	195	300	300	138	138	152	152	185	185	195	195	163	163	223	223	130	126	227	207
LFZ-C	CYA	CYA6	189	189	239	210	235	235	235	235	136	136	309	309	210	210	217	192	229	229	199	199	300	300	138	138	152	152	192	185	195	195	163	163	223	223	133	130	233	207
LFZ-C	CYA	CYA7	189	189	239	210	235	235	235	235	136	136	309	306	210	210	217	192	253	229	199	199	303	279	132	132	152	152	185	185	195	195	163	163	215	215	133	130	233	207
LFZ-C	CYA	CYA8	189	189	239	210	235	235	235	235	136	136	309	306	210	210	217	192	253	229	199	199	300	279	132	132	152	152	185	185	195	195	163	163	215	215	133	130	233	207
LFZ-C	CYA	CYA9	189	189	239	210	235	235	235	235	136	136	309	306	210	210	217	192	253	229	199	199	300	279	132	132	152	152	185	185	195	195	163	163	215	215	133	130	233	207
LFZ-C	CYA	CYA10	189	189	239	210	235	235	235	235	136	136	309	306	210	210	217	192	253	229	199	199	300	279	132	132	152	152	185	185	195	195	163	163	215	215	133	130	239	207
LFZ-C	CYA	CYA11	189	189	239	210	235	235	235	235	136	136	309	306	210	210	217	192	253	229	199	199	300	279	132	132	152	152	185	185	195	195	163	163	215	215	130	126	227	207
LFZ-C	CYA	CYA12	189	189	239	210	235	235	235	235	136	136	309	309	210	208	217	192	253	229	199	199	300	300	138	132	152	152	202	202	195	195	163	163	215	215	130	126	227	207
LFZ-C	CYA	CYA13	189	189	239	210	235	235	235	235	136	136	309	309	210	208	215	192	253	229	199	199	295	295	138	132	152	152	192	185	195	195	163	163	215	215	130	126	227	207
LFZ-C	CYA	CYA14	189	189	210	203	235	235	239	239	136	136	306	306	208	208	215	215	253	229	205	199	0	0	136	136	152	152	185	176	195	195	163	163	215	215	130	126	227	207
LFZ-C	CYA	CYA15	193	189	210	203	235	235	235	235	136	136	306	306	208	208	215	215	253	229	205	199	0	0	136	136	152	147	185	176	195	195	163	163	215	215	130	126	0	0
LFZ-C	CYA	CYA16	193	189	239	210	235	235	239	226	142	136	309	306	212	208	192	192	253	229	199	199	300	300	136	132	152	147	185	185	201	195	163	163	215	215	130	126	227	207
LFZ-C	CYA	CYA17	189	189	239	210	235	235	235	235	136	136	309	309	210	208	215	192	253	229	199	199	300	300	136	132	152	152	192	185	195	195	163	163	215	215	130	126	227	207
LFZ-C	CYA	CYA18	189	189	239	210	235	235	235	235	136	136	306	303	208	195	215	215	253	229	205	199	300	300	138	138	152	152	185	176	195	195	163	163	215	215	133	130	239	207
LFZ-C	CEM	CEM1	189	189	239	210	235	235	235	235	136	136	309	309	210	210	215	192	253	229	199	199	0	0	132	132	152	152	185	185	195	195	163	163	215	215	133	130	239	207
LFZ-C	CEM	CEM2	189	189	239	210	235	235	235	235	136	136	309	309	210	210	217	192	253	229	199	199	279	279	132	132	152	152	185	185	195	195	163	163	215	215	133	130	239	207
LFZ-C	CEM	CEM3	189	189	239	210	235	235	235	235	136	136	309	309	210	210	217	192	253	229	199	199	279	279	132	132	152	152	185	185	195	195	163	163	215	215	133	130	239	207
LFZ-C	CJY	CJY1	189	189	239	210	235	235	235	235	136	136	309	309	210	210	217	192	253	229	199	199	295	279	132	132	152	152	185	185	195	195	163	163	215	215	133	130	239	207
LFZ-C	CJY	CJY2	189	189	239	210	235	235	235	235	136	136	309	309	210	210	217	192	253	229	199	199	300	279	132	132	152	152	185	185	195	195	163	163	215	215	133	130	227	207
LFZ-C	CJY	CJY3	189	189	210	210	235	235	235	235	136	136	309	306	208	208	217	192	248	229	199	199	300	279	138	138	152	152	185	185	201	201	163	163	215	215	130	126	227	207
LFZ-C	CJY	CJY4	189	186	239	210	235	235	235	235	136	136	309	309	210	210	192	192	253	229	199	199	300	300	138	138	152	152	185	185	195	195	163	163	215	215	133	130	239	207
LFZ-C	CJY	CJY5	189	189	239	210	235	235	235	235	136	136	309	309	210	210	217	192	253	229	199	199	300	279	132	132	152	152	185	185	195	195	163	163	215	215	133	130	239	207
LFZ-C	CJY	CJY6	189	189	239	210	235	235	235	235	136	136	309	309	210	210	217	192	253	229	199	199	300	279	132	132	152	152	185	185	195	195	163	163	215	215	130	126	227	207
LFZ-C	CHY	CHY1	189	189	239	210	235	235	235	235	142	136	309	309	210	208	217	192	253	229	199	195	300	300	138	132	152	152	192	185	195	195	163	163	215	215	130	126	227	207
LFZ-C	CHY	CHY2	189	189	239	210	235	235	235	235	136	136	309	309	210	208	217	217	253	229	199	195	300	300	138	132	152	152	192	185	195	195	163	163	215	215	130	126	227	207
LFZ-C	CHY	CHY3	189	189	239	210	235	235	235	235	136	136	309	309	210	208	215	192	253	229	199	199	300	300	136	132	152	152	192	185	195	195	163	163	215	215	130	126	227	207
LFZ-C	CHY	CHY4	189	189	239	210	235	235	235	235	136	136	309	309	210	208	215	192	253	229	199	199	300	300	136	132	152	152	192	185	195	195	163	163	215	215	130	126	227	207
LFZ-C	CHY	CHY5	189	189	239	210	235	235	235	235	142	136	309	309	210	208	215	192	253	229	199	199	300	300	136	132	152	152	192	185	195	195	163	163	215	215	130	126	227	207
LFZ-C	CHY	CHY6	189	189	239	210	235	235	235	235	142	136	309	309	210	208	215	192	253	229	199	199	300	300	136	132	152	152	192	185	195	195	163	163	215	215	130	126	227	207
LFZ-C	CHY	CHY7	189	189	239	210	235	235	235	235	136	136	309	309	210	208	215	192	253	229	199	199	300	300	136	132	152	152	192	185	195	195	163	163	223	223	130	126	227	207
LFZ-C	CHY	CHY8	189	189	239	210	235	235	235	235	136	136	309	309	210	208	215	192	253	229	199	199	300	300	136	132	152	152	192	185	195	195	163	163	223	223	133	130	239	207
LFZ-C	CSM	CSM1	189	189	239	210	235	235	235	235	136	136	309	306	210	210	215	192	253	229	199	199	300	279	132	132	152	152	185	185	195	195	163	163	215	215	133	130	239	207
LFZ-C	CSM	CSM2	189	189	239	210	235	235	235	235	136	136	309	306	210	210	215	192	253	229	199	199	300	279	132	132	152	152	185	185	195	195	163	163	215	215	130	130	213	213
LFZ-C	CSM	CSM3	189	189	210	210	235	235	235	235	136	136	309	309	210	210	215	192	229	229	199	199	300	279	132	132	0	0	185	185	195	195	163	158	215	215	133	130	239	207
LFZ-C	CSM	CSM4	189	189	239	210	235	235	235	235	142	136	309	306	210	210	217	192	253	229	199	199	300	279	132	132	152	152	185	185	195	195	163	163	215	215	133	130	239	207
LFZ-C	CSM	CSM5	189	189	239	210	235	235	235	235	136	136	309	306	210	210	215	192	253	229	199	199	300	279	132	132	152	152	185	185	195	195	163	163	215	215	137	137	223	213
LFZ-C	CSM	CSM6	189	189	210	210	243	243	235	235	136	132	309	306	210	210	215	205	242	229	209	209	300	279	136	136	152	152	185	185	195	195	163	163	215	215	130	126	227	207
LFZ-C	CSM	CSM7	189	189	210	210	235	228	235	235	136	136	309	309	210	208	205	205	242	229	209	195	300	279	136	132	152	147	185	176	195	195	163	163	0	0	137	130	227	207
LFZ-C	CSM	CSM8	189	189	210	210	228	228	235	235	136	132	309	309	208	200	217	205	242	229	199	195	279	279	132	132	152	152	185	185	195	195	163	163	0	0	137	130	227	223
LFZ-C	CSM	CSM9	189	189	226	210	235	235	235	235	136	132	309	309	210	210	217	215	242	242	199	195	300	279	132	132	152	152	187	187	201	201	163	163	0	0	133	130	239	207
LFZ-C	CSM	CSM10	189	189	239	210	235	235	235	235	142	136	309	309	210	210	217	192	253	229	199	199	300	279	132	132	152	152	185	185	195	195	163	163	215	215	133	130	239	207
LFZ-C	CSM	CSM11	189	189	239	210	235	235	235	235	136	136	309	309	210	210	217	192	253	229	199	199	300	279	132	132	152	152	185	185	195	195	163	163	215	215	133	130	239	207
LFZ-C	CMY	CMY1	189	189	239	210	235	235	235	235	136	136	309	309	210	210	217	192	253	229	199	199	300	279	132	132	152	152	185	185	195	195	163	163	215	215	133	130	239	207
LFZ-C	CMY	CMY2	189	189	239	210	235	235	235	235	136	136	309	309	210	210	217	192	253	229	199	199	300	279	132	132	152	152	185	185	195	195	163	163	215	215	133	130	239	207
LFZ-C	CMY	CMY3	189	189	239	210	235	235	235	235	136	136	309	309	210	210	217	192	253	229	199	199	300	279	132	132	152	152	185	185	195	195	163	163	215	215	133	130	227	207
LFZ-C	CMY	CMY4	189	189	210	210	235	235	235	235	136	136	309	309	208	208	215	192	248	229	199	199	300	279	132	132	152	152	185	185	201	201	163	163	215	215	133	130	239	207
LFZ-C	CMY	CMY5	189	186	239	210	235	235	235	235	136	136	309	309	210	210	217	192	253	229	199	199	295	279	132	132	152	152	185	185	195	195	163	163	215	215	130	126	227	207
LFZ-C	CPZ	CPZ1	189	189	239	210	235	235	235	235	136	136	309	309	210	210	217	192	253	229	199	199	300	300	138	138	152	152	185	185	195	195	163	163	223	223	130	126	227	207
LFZ-C	CPZ	CPZ2	189	189	239	210	235	235	235	235	142	136	309	309	210	210	217	192	253	229	199	199	300	300	138	138	152	152	185	185	195	195	163	163	223	223	130	126	227	207
LFZ-C	CPZ	CPZ3	189	189	239	210	235	235	235	235	136	136	309	309	210	210	215	192	253	229	199	199	300	300	138	132	152	152	192	185	195	195	163	163	223	223	130	126	227	207
LFZ-C	CPZ	CPZ4	189	189	239	210	235	235	235	235	136	136	309	309	210	210	215	192	253	229	199	199	300	300	138	132	152	152	192	185	195	195	163	163	223	223	130	126	227	207
LFZ-C	CBZ	CBZ1	189	189	239	210	235	235	235	235	136	136	309	309	212	212	217	192	253	229	199	199	300	279	132	132	152	152	185	185	195	195	163	163	215	215	133	130	239	207
LFZ-C	CBZ	CBZ2	189	189	239	210	235	235	235	235	136	136	309	309	212	212	217	192	253	229	199	199	300	279	132	132	152	152	185	185	195	195	163	163	215	215	133	130	239	207
SWC-C	CFL	CFL1	189	189	210	210	235	235	235	235	136	136	309	309	210	210	215	192	248	229	199	199	300	279	132	132	152	152	185	185	201	201	163	163	215	215	133	130	227	207
SWC-C	CFL	CFL2	189	186	210	210	235	235	235	235	136	136	309	309	210	210	215	192	248	229	199	199	300	279	132	132	152	152	185	185	201	201	163	163	215	215	133	130	227	207
SWC-C	CFL	CFL3	189	186	210	210	235	235	235	235	136	136	309	309	210	210	215	192	248	229	199	199	300	279	132	132	152	152	185	185	201	201	163	163	215	215	133	130	227	207
SWC-C	CFL	CFL4	189	186	239	210	239	228	235	235	136	136	309	309	210	210	217	192	253	229	199	199	279	279	132	132	152	152	185	185	201	201	163	163	0	0	133	130	227	207
SWC-C	CFL	CFL5	189	186	239	210	235	235	235	235	136	132	309	309	210	210	215	192	248	229	199	195	300	285	132	132	152	152	185	185	201	195	163	163	215	215	133	130	227	207
SWC-C	CFL	CFL6	189	186	226	210	235	228	235	235	136	132	309	309	210	210	215	215	248	229	199	199	279	279	0	0	152	152	185	185	201	201	163	163	215	215	133	133	227	207
SWC-C	CFL	CFL7	189	186	226	210	235	228	235	235	136	132	309	309	210	210	215	215	248	229	199	199	279	279	0	0	152	152	185	185	201	201	163	163	215	215	133	133	227	207
SWC-C	CFL	CFL8	189	186	239	210	235	235	235	235	142	136	309	309	210	210	215	192	253	229	199	199	279	279	0	0	152	152	185	185	195	195	163	163	215	215	130	126	227	207
SWC-C	CFL	CFL9	189	189	239	210	235	235	235	235	142	136	309	309	210	208	215	192	253	229	199	199	300	285	0	0	152	152	192	185	195	195	163	163	215	215	130	126	227	207
SWC-C	CFL	CFL10	189	189	239	210	235	235	235	235	142	136	309	309	208	208	215	192	248	229	199	199	300	285	138	132	152	152	185	185	201	195	163	163	215	215	133	130	227	207
SWC-C	CMZ	CMZ1	189	186	239	210	235	235	235	235	136	136	309	309	210	210	217	192	253	229	199	199	295	279	138	132	152	152	185	185	195	195	163	163	215	215	133	130	239	207
SWC-C	CMZ	CMZ2	189	189	239	210	235	235	235	235	136	136	309	309	210	210	217	192	253	229	199	199	295	279	132	132	152	152	185	185	195	195	163	163	215	215	133	130	239	207
SWC-C	CMZ	CMZ3	189	189	210	210	235	235	235	235	136	136	306	306	210	210	205	205	242	242	199	199	295	279	132	132	152	152	185	185	195	195	163	163	223	215	137	137	239	207
SWC-C	CMZ	CMZ4	191	191	239	210	235	235	235	235	136	136	306	306	210	210	215	192	253	229	199	199	295	279	132	132	147	147	185	185	195	195	163	163	215	215	133	130	239	207
SWC-C	CYX	CYX1	189	189	239	210	243	243	235	235	160	160	309	309	208	208	217	217	242	229	199	199	300	300	132	132	152	152	185	185	195	195	163	163	223	215	133	133	227	207
SWC-C	CYX	CYX2	189	189	239	210	243	243	235	235	160	160	309	309	208	208	217	217	242	229	199	199	300	300	132	132	152	152	185	185	195	195	163	163	223	215	133	133	227	207
SWC-C	CYX	CYX3	189	189	239	210	243	243	235	235	160	160	309	309	208	208	217	217	242	229	199	199	300	300	132	132	152	152	185	185	195	195	163	163	223	215	133	133	0	0
SWC-C	CES	CES1	189	189	239	210	243	243	235	235	160	160	309	309	208	208	217	217	242	229	199	199	300	300	132	132	152	152	185	185	195	195	163	163	223	215	133	133	227	207
SWC-C	CES	CES2	189	189	239	210	243	243	235	235	160	160	309	309	208	208	217	217	242	229	199	199	300	300	132	132	152	152	185	185	195	195	163	163	223	215	133	133	227	207
SWC-C	CAN	CAN1	189	189	239	210	235	235	235	235	136	136	306	306	210	210	215	192	253	229	199	199	295	279	132	132	152	152	185	185	195	195	166	166	215	215	133	130	239	207
SWC-C	CAN	CAN2	189	189	226	210	235	235	226	226	142	142	306	306	220	220	215	215	229	229	199	199	241	241	138	132	152	152	176	176	195	195	163	158	215	215	133	130	227	207
SWC-C	CAN	CAN3	191	191	239	210	235	235	235	235	136	136	306	306	210	210	217	192	253	229	199	199	300	279	132	132	147	147	185	185	195	195	166	166	215	215	133	130	239	207
SWC-C	CAN	CAN4	189	189	239	210	235	235	235	235	136	136	306	306	210	210	217	192	253	229	199	199	300	279	132	132	152	152	185	185	195	195	166	166	215	215	133	130	239	207
SWC-C	CFM	CFM1	189	189	239	210	243	243	235	235	160	160	309	309	210	210	217	217	242	229	199	199	300	300	132	132	152	152	185	185	195	195	163	163	223	215	133	133	227	207
SWC-C	CFM	CFM2	189	189	239	210	243	243	235	235	160	160	309	309	210	210	215	192	242	229	199	199	300	300	132	132	152	152	185	185	195	195	163	163	223	215	133	133	227	207
SWC-C	CFM	CFM3	189	189	239	210	243	243	235	235	160	160	309	309	210	210	215	215	242	229	199	199	300	300	132	132	152	152	185	185	195	195	163	163	223	215	133	133	227	207
SWC-C	CYL	CYL1	189	189	239	210	235	235	235	235	136	136	306	306	210	210	215	192	253	229	199	199	300	279	132	132	152	152	185	185	195	195	166	166	215	215	133	130	239	207
SWC-C	CYL	CYL2	189	189	239	210	235	235	235	235	136	136	306	306	210	210	215	192	253	229	199	199	285	271	132	132	152	152	185	185	195	195	163	163	215	215	133	130	239	207
SWC-C	CYL	CYL3	189	189	239	210	235	235	235	235	136	136	306	306	210	210	215	192	253	229	199	199	300	279	132	132	152	152	185	185	195	195	166	166	215	215	133	130	239	207
SWC-C	CZT	CZT1	189	189	239	210	235	235	235	235	160	160	309	309	208	208	217	217	248	229	205	199	300	300	132	132	152	152	185	185	195	195	163	163	223	215	133	133	227	207
SWC-C	CZT	CZT2	189	189	239	210	235	235	235	235	160	160	309	309	208	208	217	217	248	229	205	199	300	300	132	132	152	152	185	185	195	195	163	163	223	215	133	133	227	207
SWC-C	CZT	CZT3	189	189	216	210	235	235	235	235	136	132	309	306	210	210	215	215	253	229	199	199	0	0	132	132	147	147	176	176	195	195	163	158	215	215	133	130	239	207
SWC-C	CZT	CZT4	189	189	239	210	235	235	235	235	136	136	306	306	210	210	217	192	253	229	199	199	295	279	132	132	152	152	185	185	195	195	163	163	215	215	133	130	239	207
SWC-C	CGYa	CGYa1	189	189	210	210	235	235	235	235	136	136	309	309	210	210	215	192	253	229	199	199	300	279	138	138	152	152	185	176	195	195	163	163	215	215	133	130	239	207
SWC-C	CGYa	CGYa2	189	189	210	210	235	235	235	235	136	136	309	309	210	210	215	192	253	229	199	199	300	279	138	138	152	152	185	176	195	195	163	163	215	215	133	130	239	207
SWC-C	CGYa	CGYa3	189	189	239	210	235	228	235	235	136	136	309	306	210	210	205	205	248	229	199	199	300	279	138	138	152	152	185	185	201	201	163	163	215	215	133	130	227	207
SWC-C	CGYa	CGYa4	189	186	210	210	235	235	235	235	136	136	306	306	210	210	215	192	253	229	199	199	0	0	138	138	152	152	185	176	195	195	163	163	215	215	133	130	239	207
SWC-C	CGYa	CGYa5	189	189	239	210	235	235	235	235	136	136	313	303	220	208	215	205	253	229	199	199	0	0	132	132	164	164	176	176	195	195	163	163	223	215	133	126	227	207
SWC-C	CGYa	CGYa6	189	189	239	210	235	235	235	235	136	132	309	309	210	210	215	215	253	229	199	199	295	285	144	136	152	152	192	185	195	195	163	163	215	215	130	126	227	207
SWC-C	CGYa	CGYa7	189	189	226	210	228	228	235	235	136	136	306	306	210	208	217	205	253	229	205	199	295	279	136	136	152	152	176	176	201	201	163	163	223	215	130	130	227	207
SWC-C	CGYa	CGYa8	193	193	210	210	235	235	235	235	136	136	306	306	210	210	215	192	253	229	199	199	0	0	0	0	152	152	185	185	195	195	166	163	215	215	130	126	239	207
SWC-C	CGYa	CGYa9	189	189	239	210	235	228	235	235	136	136	309	309	208	208	215	215	242	229	199	199	300	279	0	0	152	147	185	185	201	201	163	163	215	215	133	130	239	207
SWC-C	CGYa	CGYa10	189	189	210	210	235	235	235	235	136	136	309	306	210	210	192	192	253	229	199	199	0	0	0	0	152	147	185	185	195	195	163	163	215	215	133	130	239	207
SWC-C	CZN	CZN1	189	189	210	210	235	235	235	235	136	136	309	306	210	210	215	192	253	229	199	199	0	0	138	138	152	147	185	176	195	195	163	163	215	215	133	130	239	207
SWC-C	CZN	CZN2	189	189	210	210	235	235	235	235	136	136	309	306	210	210	215	192	253	229	199	199	0	0	138	138	152	147	185	176	195	195	163	163	215	215	133	130	239	207
SWC-C	CZN	CZN3	189	189	210	210	235	235	235	235	136	136	309	306	210	210	215	192	253	229	199	199	0	0	138	138	152	147	185	185	195	195	163	163	215	215	130	126	239	207
SWC-C	CZN	CZN4	189	189	210	210	235	235	235	235	142	136	309	306	210	210	215	192	253	229	199	199	0	0	138	138	152	147	185	176	195	195	163	163	215	215	130	126	239	207
SWC-C	CZN	CZN5	189	189	210	210	235	235	235	235	136	136	306	306	212	208	215	192	253	229	199	199	279	279	136	132	152	152	185	185	201	195	163	163	223	215	137	133	227	207
SWC-C	CBJ	CBJ1	189	189	239	210	235	235	235	235	145	145	309	306	210	210	217	192	253	229	199	199	300	285	132	132	152	152	185	185	201	201	163	163	215	215	130	126	239	207
SWC-C	CBJ	CBJ2	189	189	239	210	235	228	235	235	136	136	313	313	208	208	205	205	248	229	199	199	300	285	132	132	147	147	185	185	201	201	163	163	215	215	133	130	227	207
SWC-C	CBJ	CBJ3	189	186	210	210	235	235	230	230	136	136	309	309	210	210	215	192	253	229	199	199	0	0	132	132	152	152	185	185	195	195	163	163	215	215	130	126	239	207
SWC-C	CBJ	CBJ4	189	189	239	210	235	228	235	235	136	136	309	309	210	210	215	215	253	229	199	199	300	279	138	138	152	152	185	185	201	201	163	163	215	215	133	130	227	207
SWC-C	CBJ	CBJ5	189	189	239	210	235	235	235	235	142	136	309	309	210	210	215	215	248	229	199	199	300	285	132	132	152	147	185	185	201	201	163	163	215	215	133	130	227	207
SWC-C	CBJ	CBJ6	189	186	239	210	235	228	235	235	136	136	309	309	210	210	192	192	248	229	199	199	300	279	132	132	152	147	185	185	201	201	163	163	215	215	133	130	227	207
SWC-C	CBJ	CBJ7	189	186	239	210	235	228	235	235	136	136	309	309	210	210	215	192	248	229	199	199	300	279	132	132	152	152	185	185	195	195	163	163	215	215	133	130	227	207
SWC-C	CBJ	CBJ8	189	186	239	210	235	228	235	235	136	136	306	306	210	210	215	215	253	229	199	199	300	279	132	132	152	152	185	185	195	195	163	163	215	215	133	130	227	207
SWC-C	CBJ	CBJ9	189	189	239	210	235	235	235	235	142	136	309	309	210	210	215	192	242	229	199	199	300	279	132	132	152	152	185	185	195	195	163	163	215	215	133	130	227	207
SWC-C	CBJ	CBJ10	189	186	210	210	235	235	235	235	136	136	309	309	212	212	215	192	253	229	199	199	0	0	132	132	152	152	185	185	195	195	163	163	223	223	130	126	239	207
SWC-C	CBJ	CBJ11	189	189	239	210	235	235	235	235	136	136	309	309	210	210	215	192	242	229	199	199	300	279	132	132	152	147	185	185	195	195	166	163	215	215	133	130	227	207
SWC-C	CBJ	CBJ12	189	186	210	210	235	235	235	235	136	136	309	306	212	212	215	192	253	229	199	199	0	0	132	132	152	152	185	185	191	191	166	163	215	215	130	126	239	207
SWC-C	CBJ	CBJ13	189	189	210	210	235	235	235	235	136	136	309	309	212	212	215	192	253	229	199	199	0	0	138	138	152	152	185	185	191	191	166	163	215	215	130	126	227	207
SWC-C	CBJ	CBJ14	189	189	239	210	235	235	235	235	136	136	309	309	210	210	215	192	248	229	199	199	300	279	132	132	152	147	185	185	195	195	163	163	215	215	133	130	227	207
SWC-C	CBJ	CBJ15	189	189	239	210	235	235	235	235	136	136	309	309	210	210	215	192	248	229	199	199	300	285	132	132	152	147	185	185	195	195	163	163	215	215	133	130	227	207
SWC-C	CBJ	CBJ16	189	186	239	210	235	228	235	235	136	136	309	309	210	210	215	192	248	229	199	199	300	285	132	132	152	147	185	185	195	195	163	163	215	215	133	130	227	207
SWC-C	CBJ	CBJ17	189	186	239	210	235	228	235	235	136	136	309	309	210	210	205	205	248	229	199	199	300	279	132	132	152	147	185	185	195	195	163	163	215	215	133	130	227	207
SWC-C	CBJ	CBJ18	189	186	239	210	235	228	235	235	136	136	309	309	210	210	205	205	248	229	199	199	300	279	132	132	152	147	185	185	195	195	163	163	215	215	133	130	227	207
SWC-C	CBJ	CBJ19	189	186	210	210	235	235	235	235	136	136	306	306	212	212	215	192	253	229	199	199	300	279	132	132	152	152	185	185	191	191	163	163	215	215	130	126	239	207
SWC-C	CBJ	CBJ20	189	189	239	210	235	235	235	235	142	136	309	309	210	210	215	215	248	229	199	199	295	279	138	138	152	152	185	185	195	195	163	163	215	215	133	130	227	207
SWC-C	CBJ	CBJ21	189	189	239	210	235	235	235	235	0	0	309	309	210	210	217	217	242	229	199	199	285	271	132	132	152	152	185	185	201	195	163	163	223	223	133	126	227	227
SWC-C	CHeZ	CHeZ1	189	186	239	210	235	228	235	235	0	0	309	309	210	210	205	205	242	229	199	199	300	279	132	132	152	147	185	185	195	195	163	163	215	215	133	130	227	207
SWC-C	CHeZ	CHeZ2	189	186	210	210	235	235	235	235	136	136	306	306	212	212	215	192	253	229	199	199	300	279	132	132	152	152	185	185	191	191	166	163	223	215	130	126	239	207
SWC-C	CHeZ	CHeZ3	189	186	239	210	235	228	235	235	136	136	309	309	210	210	215	192	242	229	199	199	300	279	132	132	152	147	185	185	195	195	163	163	215	215	133	130	227	207
SWC-C	CHeZ	CHeZ4	189	186	239	210	235	228	235	235	136	136	309	309	210	210	215	192	242	229	199	199	300	279	132	132	152	147	185	185	195	195	163	163	215	215	133	130	227	207
SWC-C	CHeZ	CHeZ5	189	186	239	210	235	228	235	235	0	0	309	309	210	210	205	205	242	229	199	199	300	279	132	132	152	147	185	185	195	195	163	163	215	215	133	130	227	207
SWC-C	CHeZ	CHeZ6	189	186	239	210	235	228	235	235	142	142	306	306	210	210	215	215	253	229	199	199	300	279	132	132	152	152	185	185	195	195	163	163	215	215	133	130	227	207
SWC-C	CNY	CNY1	189	189	239	210	235	228	235	235	142	142	309	309	210	210	196	196	242	229	199	199	300	279	132	132	152	147	185	185	195	195	163	163	215	215	133	130	227	207
SWC-C	CNY	CNY2	189	186	239	210	235	235	235	235	142	136	313	313	210	210	215	215	253	229	199	199	303	285	132	132	152	152	185	185	195	195	163	163	215	215	133	130	227	207
SWC-C	CZY	CZY1	189	189	210	210	235	235	235	235	142	136	309	309	212	212	215	192	253	229	199	199	300	300	132	132	152	152	185	185	191	191	166	163	215	215	130	126	239	207
SWC-C	CZY	CZY2	189	189	210	210	235	235	235	235	136	136	309	309	210	210	215	192	248	229	199	199	303	295	132	132	152	152	185	185	195	195	163	163	215	215	133	130	227	207
SWC-C	CZY	CZY3	189	186	210	210	235	235	235	235	136	136	309	309	210	210	215	192	248	229	199	199	303	295	132	132	152	152	185	185	195	195	163	163	215	215	133	130	227	207
SWC-C	CWN	CWN1	189	186	239	210	235	228	235	235	136	136	309	309	210	210	205	205	242	229	199	199	303	285	132	132	152	147	185	185	195	195	163	163	215	215	133	130	227	207
SWC-C	CWN	CWN2	189	186	239	210	235	228	235	235	136	136	309	309	210	210	205	205	242	229	199	199	303	285	132	132	152	147	185	185	195	195	163	163	215	215	133	130	227	207
QLM-C	CHaZ	CHaZ1	189	186	239	210	235	235	235	235	136	136	309	309	212	210	215	192	267	229	199	199	300	279	142	136	152	152	192	185	193	193	163	163	215	215	130	126	227	207
QLM-C	CHaZ	CHaZ2	189	189	239	210	235	235	235	235	136	136	309	309	212	210	215	192	267	229	199	199	300	285	142	136	152	152	192	185	193	193	163	163	215	215	130	126	227	207
QLM-C	CHaZ	CHaZ3	189	189	239	210	235	228	235	235	136	136	306	306	220	210	215	192	253	229	205	199	300	285	138	138	152	152	185	176	191	191	163	153	223	223	133	126	227	227
QLM-C	CHaZ	CHaZ4	189	189	239	210	235	235	235	235	136	136	309	309	220	210	215	215	242	229	199	199	300	285	138	138	152	152	185	185	201	201	163	163	215	215	133	130	227	227
QLM-C	CFP	CFP1	189	186	239	210	235	235	235	235	136	136	309	309	220	210	215	215	242	229	199	199	279	279	0	0	152	152	185	185	201	201	163	163	215	215	133	130	227	227
QLM-C	CFP	CFP2	189	186	239	210	235	228	235	235	136	132	309	309	210	210	215	215	242	229	199	199	279	279	132	132	152	147	185	185	201	195	163	163	215	215	133	126	227	227
QLM-C	CFP	CFP3	189	186	239	210	235	235	235	235	136	136	309	309	220	210	215	215	242	229	199	199	300	279	138	138	152	152	185	185	201	201	163	163	215	215	133	126	227	227
QLM-C	CXX	CXX1	189	186	239	210	235	235	235	235	136	136	309	309	220	210	215	215	242	229	199	199	279	279	138	138	152	152	185	185	201	201	163	163	215	215	133	126	227	227
QLM-C	CXX	CXX2	189	186	239	210	235	228	235	235	136	136	309	309	210	210	215	215	248	229	205	199	279	279	138	138	152	147	185	185	195	195	163	163	215	215	133	130	227	227
QLM-C	CXX	CXX3	189	186	239	210	235	235	235	235	136	136	309	309	210	210	215	215	242	229	205	199	285	285	132	132	152	147	202	202	201	195	163	163	215	215	137	126	227	227
QLM-C	CXX	CXX4	189	186	239	210	235	228	235	235	136	132	309	309	210	210	217	217	242	229	199	195	300	285	132	132	152	147	185	185	201	195	163	163	215	215	133	126	227	227
QLM-C	CXX	CXX5	189	186	239	210	235	228	235	235	136	136	309	309	210	210	215	215	248	229	205	199	300	295	136	136	152	147	185	185	195	195	163	163	215	215	133	130	227	207
QLM-C	CSN	CSN1	189	186	239	210	235	228	235	235	136	132	309	309	210	210	215	215	242	229	199	199	300	285	132	132	152	147	202	185	201	195	163	163	223	223	133	133	227	227
QLM-C	CSN	CSN2	189	189	210	210	228	228	235	235	136	132	309	309	210	208	205	192	242	229	199	199	300	271	132	132	147	147	192	192	195	191	163	163	223	223	133	126	233	227
QLM-C	CSN	CSN3	189	189	226	210	235	228	235	235	136	132	309	309	210	210	215	215	248	229	199	199	300	271	132	132	152	152	185	185	195	195	163	163	215	215	133	133	227	227
QLM-C	CSN	CSN4	189	186	226	210	235	228	235	235	136	132	309	309	210	210	215	215	248	229	199	199	300	271	132	132	152	152	185	185	195	195	163	163	215	215	133	133	227	207
QLM-C	CFX	CFX1	189	186	239	210	235	235	235	235	136	136	309	309	220	210	217	217	242	229	199	199	279	279	0	0	152	152	185	185	201	201	163	163	215	215	133	130	227	207
QLM-C	CFX	CFX2	189	186	239	210	235	235	235	235	136	136	309	309	220	210	215	215	242	229	199	199	279	279	132	132	152	152	185	185	201	201	163	163	215	215	133	130	227	207
QLM-C	CFX	CFX3	189	186	239	210	235	235	235	235	136	136	309	309	210	210	217	217	253	229	199	199	0	0	132	132	152	152	185	185	201	201	163	163	215	215	130	126	227	207
QLM-C	CFX	CFX4	189	186	239	210	235	235	235	235	136	136	309	309	220	210	215	215	242	229	199	199	271	271	0	0	152	152	185	185	201	201	163	163	215	215	133	130	227	207
QLM-C	CFX	CFX5	189	186	239	210	235	228	235	235	136	136	309	309	220	210	215	192	242	229	199	199	271	271	136	136	152	147	185	185	195	195	163	163	223	215	137	130	227	207
QLM-C	CAK	CAK1	189	189	239	210	235	235	235	235	136	136	309	309	220	210	217	217	242	229	199	199	285	285	132	132	152	152	185	185	201	201	163	163	215	215	133	130	227	207
QLM-C	CAK	CAK2	189	186	239	210	235	235	235	235	136	136	309	309	220	210	217	217	242	229	199	199	279	279	132	132	152	152	185	185	201	201	163	163	215	215	133	130	227	207
QLM-C	CAK	CAK3	189	186	245	210	235	235	235	235	136	136	309	309	200	200	217	217	242	229	199	199	285	279	132	132	152	152	185	185	195	191	163	163	215	215	133	133	227	207
QLM-C	CAK	CAK4	189	186	245	210	235	228	235	235	136	136	309	309	200	200	217	217	242	229	199	199	285	279	132	132	152	152	185	185	195	191	163	163	215	215	133	133	227	207
QLM-C	CAK	CAK5	189	186	245	210	235	228	235	235	136	136	309	309	200	200	217	217	242	229	199	199	285	279	132	132	152	152	185	185	195	191	163	163	215	215	133	133	227	207
QLM-C	CAK	CAK6	189	189	239	210	235	228	235	235	136	136	309	309	210	210	217	217	248	229	199	199	279	279	132	132	152	147	185	185	201	201	163	163	223	223	126	126	233	227
QLM-C	CTS	CTS1	189	186	210	210	235	235	230	230	136	132	309	309	210	210	215	215	242	229	199	199	285	285	132	132	152	152	202	202	195	195	163	163	223	223	133	126	227	227
QLM-C	CTS	CTS2	189	186	210	210	235	235	235	235	0	0	309	309	210	210	215	215	242	229	205	199	300	279	136	136	152	152	202	202	201	195	163	163	215	215	137	130	233	227
QLM-C	CTS	CTS3	189	186	239	210	235	228	235	235	136	136	306	306	210	210	215	215	267	229	199	199	295	279	0	0	152	147	185	185	195	195	163	163	215	215	137	130	227	207
NEC-C	CTH	CTH1	189	186	239	210	235	235	235	230	136	136	309	309	210	210	217	217	242	229	205	199	300	279	132	132	152	152	202	202	201	195	163	163	215	215	137	126	233	227
NEC-C	CTH	CTH2	189	186	239	210	235	228	235	235	136	132	309	309	210	210	217	217	242	229	195	195	300	279	132	132	152	147	202	202	201	195	163	163	215	215	133	126	233	227
NEC-C	CTH	CTH3	189	186	239	210	235	228	235	235	136	132	309	309	210	210	217	217	242	229	195	195	300	279	132	132	152	147	185	185	201	195	163	163	215	215	133	126	233	227
NEC-C	CTH	CTH4	189	186	239	210	235	228	235	235	136	132	309	309	210	210	217	217	242	229	199	199	300	279	132	132	152	147	185	185	201	195	163	163	215	215	133	126	227	227
NEC-C	CTH	CTH5	189	186	239	210	235	228	235	235	136	132	309	309	210	210	217	217	242	229	199	199	300	279	132	132	152	147	185	185	201	195	163	163	215	215	133	126	227	227
NEC-C	CTH	CTH6	189	186	239	210	235	228	235	235	136	132	309	309	210	210	217	217	242	229	199	199	300	279	132	132	152	147	185	185	201	195	163	163	215	215	133	126	227	227
NEC-C	CTH	CTH7	189	186	239	210	235	228	235	235	136	132	309	309	210	210	217	217	242	229	199	199	279	279	132	132	152	147	185	185	195	195	163	163	215	215	133	126	227	227
NEC-C	CTH	CTH8	189	186	239	210	235	235	235	235	142	142	309	309	208	208	217	217	242	229	205	199	279	279	132	132	152	147	202	202	201	195	163	163	215	215	137	126	227	227
NEC-C	CTH	CTH9	189	186	239	210	235	228	235	235	136	132	309	309	208	208	217	217	242	229	195	195	300	279	132	132	152	147	185	185	201	195	163	163	215	215	133	126	227	227
NEC-C	CZeZ	CZeZ1	189	186	239	210	235	235	235	235	136	132	309	309	210	210	217	217	242	229	199	199	300	279	132	132	152	147	185	185	195	195	163	163	223	223	137	133	227	227
NEC-C	CZeZ	CZeZ2	186	186	239	210	235	235	235	235	136	132	309	309	210	210	217	217	242	229	199	199	300	279	132	132	152	147	185	185	195	195	163	163	223	223	137	133	227	227
NEC-C	CZeZ	CZeZ3	189	186	239	210	235	235	235	235	136	132	309	309	210	210	217	217	242	229	199	199	300	279	132	132	152	147	185	185	195	195	163	163	223	223	137	133	227	227
NEC-C	CZeZ	CZeZ4	186	186	239	210	235	235	235	235	136	132	309	306	210	210	217	217	242	229	199	199	295	295	132	132	152	152	202	202	195	195	163	163	215	215	133	130	239	239
NEC-C	CZeZ	CZeZ5	189	189	239	210	235	228	235	235	136	132	309	306	210	210	217	217	242	229	199	199	295	295	132	132	152	152	202	185	201	195	163	163	215	215	133	130	239	239
NEC-C	CZeZ	CZeZ6	189	186	239	210	235	235	235	235	136	132	309	309	210	210	217	217	242	229	199	199	300	279	132	132	152	147	185	185	201	195	163	163	223	223	137	133	227	227
NEC-C	CZeZ	CZeZ7	189	186	239	210	235	235	235	235	136	132	309	309	210	210	217	217	242	229	199	199	300	279	132	132	152	147	185	185	195	195	163	163	223	223	137	133	227	227
NEC-C	CZeZ	CZeZ8	189	186	239	210	235	235	235	235	136	132	309	309	210	210	217	217	242	229	199	199	300	279	132	132	152	147	185	185	195	195	163	163	223	223	133	126	227	227
NEC-C	CZeZ	CZeZ9	189	186	239	210	235	228	235	235	136	132	309	309	210	210	217	217	242	229	199	199	295	295	132	132	152	147	185	185	195	195	163	163	215	215	133	126	233	227
NEC-C	CZeZ	CZeZ10	189	186	239	210	235	235	235	235	136	132	309	309	210	210	217	217	242	229	199	199	300	279	132	132	152	147	185	185	201	195	163	163	223	223	137	133	227	227
NEC-C	CZeZ	CZeZ11	189	186	239	210	235	235	235	235	136	132	309	309	210	210	217	217	242	229	199	199	300	279	132	132	152	147	185	185	195	195	163	163	223	223	137	133	227	227
NEC-C	CZeZ	CZeZ12	189	186	239	210	235	235	235	235	136	132	309	309	210	210	217	217	242	229	199	199	300	279	132	132	152	147	185	185	195	195	163	163	223	223	133	126	227	227
NEC-C	CZeZ	CZeZ13	189	186	239	210	235	235	235	235	136	132	309	309	210	210	217	217	242	229	199	199	300	279	132	132	152	147	185	185	195	195	163	163	223	223	133	133	227	227
NEC-C	CLuY	CLuY1	189	186	239	210	243	235	235	235	136	136	309	309	200	200	217	217	242	229	199	199	295	295	132	132	0	0	185	185	201	195	163	163	215	215	137	130	217	217
NEC-C	CLuY	CLuY2	0	0	239	210	235	235	235	235	136	136	309	309	212	212	217	217	242	229	199	199	295	295	132	132	164	164	185	185	201	195	163	163	223	223	133	126	239	227
NEC-C	CLuY	CLuY3	189	186	239	210	235	235	235	235	136	132	309	309	210	210	217	217	242	229	199	199	300	279	132	132	152	152	202	202	201	195	163	163	223	223	137	126	227	227
NEC-C	CLuY	CLuY4	189	186	239	210	235	235	235	235	136	132	309	309	210	210	217	217	242	229	199	199	300	279	132	132	152	152	202	202	201	195	163	163	223	223	133	126	227	227
NEC-C	CLuY	CLuY5	189	186	239	210	235	235	235	235	136	136	306	306	210	210	217	217	229	229	199	199	295	295	132	132	156	152	202	202	201	201	163	163	215	215	130	126	227	227
NEC-C	CLuY	CLuY6	189	186	239	210	235	235	235	235	136	136	309	309	210	210	217	217	242	229	199	199	300	279	132	132	152	152	202	202	201	195	163	163	223	223	133	126	227	227
NEC-C	CLuY	CLuY7	189	186	239	210	235	235	235	235	136	132	309	309	210	210	217	217	242	229	199	199	300	285	132	132	152	152	202	202	201	195	163	163	223	223	133	126	227	227
NEC-C	CLuY	CLuY8	189	186	239	210	235	228	235	235	136	132	309	309	210	210	217	217	229	229	205	199	295	295	132	132	152	152	202	202	201	195	163	163	215	215	130	126	239	233
NEC-C	CXJ	CXJ1	189	186	239	210	235	235	235	235	136	132	309	309	210	210	215	215	242	229	205	199	285	279	138	138	152	147	185	185	195	195	163	163	223	223	137	133	227	227
NEC-C	CXJ	CXJ2	189	186	239	210	235	235	235	235	136	132	309	309	210	210	215	215	242	229	205	199	285	279	138	138	152	147	185	185	195	195	163	163	223	223	137	133	227	227
NEC-C	CXJ	CXJ3	189	186	239	210	235	235	235	235	136	132	309	309	210	210	215	215	242	229	205	199	285	279	138	138	152	147	185	185	195	195	163	163	223	223	137	133	227	227
NEC-C	CXJ	CXJ4	189	186	239	210	235	235	235	235	136	132	309	309	210	210	215	215	242	229	205	199	285	279	138	138	152	147	185	185	195	195	163	163	223	223	137	133	227	227
NEC-C	CXJ	CXJ5	189	186	239	210	235	235	235	235	136	132	309	309	210	210	217	217	248	229	199	199	300	279	138	138	152	152	185	185	201	195	163	163	0	0	133	126	227	227
NEC-C	CZJ	CZJ1	189	186	239	210	235	235	235	235	136	136	309	309	210	210	217	217	248	229	199	199	300	279	138	138	152	152	185	185	201	195	163	163	0	0	133	126	227	227
NEC-C	CZJ	CZJ2	189	186	239	210	235	235	235	235	136	132	309	309	210	210	217	217	248	229	199	199	300	279	138	138	152	152	185	185	201	195	163	163	0	0	133	126	227	227
NEC-C	CZJ	CZJ3	189	186	239	210	235	235	235	235	136	136	309	309	210	210	217	217	248	229	199	199	300	279	138	138	152	152	185	185	201	195	163	163	0	0	133	126	227	227
NEC-C	CZJ	CZJ4	189	186	210	210	235	235	235	235	136	136	309	309	210	210	215	192	242	229	199	199	300	271	138	138	152	152	185	185	195	195	163	163	223	223	137	133	227	227
NEC-C	CZJ	CZJ5	189	186	210	210	235	235	235	235	136	136	309	309	210	210	215	192	242	229	199	199	300	271	138	138	152	152	185	185	195	195	163	163	223	223	137	133	227	227
NEC-C	CZJ	CZJ6	189	186	210	210	235	235	235	235	136	136	309	309	210	210	215	192	242	229	199	199	300	271	138	138	152	152	185	185	195	195	163	163	223	223	137	133	227	227
NEC-C	CZJ	CZJ7	189	186	239	210	235	235	235	235	136	136	309	309	210	210	217	217	248	229	199	199	300	279	138	138	152	152	185	185	201	195	163	163	0	0	133	126	227	227
NEC-C	CSY	CSY1	189	186	239	210	235	235	235	235	136	132	309	309	210	210	217	217	248	229	199	199	300	279	138	138	152	152	185	185	201	195	163	163	0	0	133	126	227	227
NEC-C	CSY	CSY2	189	186	239	210	235	235	235	235	136	132	309	309	210	210	217	217	248	229	199	199	300	279	138	138	152	152	185	185	201	195	163	163	0	0	133	126	227	227
NEC-C	CSY	CSY3	189	186	239	210	235	235	235	235	136	136	309	309	210	210	217	217	248	229	199	199	300	279	138	138	152	152	185	185	201	195	163	163	0	0	133	126	227	227
NEC-C	CSY	CSY4	189	186	239	210	235	235	235	235	136	136	309	309	210	210	217	217	248	229	199	199	300	279	138	138	152	152	185	185	201	195	163	163	0	0	133	126	227	227
NEC-C	CSY	CSY5	189	186	210	210	235	235	235	235	136	136	309	309	210	210	215	192	248	229	199	199	300	271	138	138	152	152	185	185	195	195	163	163	223	223	137	133	227	227
NEC-C	CSY	CSY6	189	186	210	210	235	235	235	235	136	136	309	309	210	210	215	192	248	229	199	199	300	271	138	138	152	152	185	185	195	195	163	163	223	223	137	133	227	227
NEC-C	CNJ	CNJ1	189	186	239	210	235	228	235	235	136	132	309	309	210	210	217	217	242	229	205	205	300	279	132	132	152	152	185	185	201	195	163	163	215	215	133	126	227	207
NEC-C	CNJ	CNJ2	189	186	239	210	235	228	235	235	136	136	309	309	210	210	217	217	242	229	205	205	300	279	132	132	152	152	185	185	201	195	163	163	215	215	133	126	227	207
NEC-C	CNJ	CNJ3	189	186	239	210	235	228	235	235	136	132	309	309	210	210	217	217	242	229	205	205	300	279	132	132	152	152	185	185	201	195	163	163	215	215	133	126	227	207
NEC-C	CNJ	CNJ4	189	186	239	210	235	228	235	235	136	132	309	309	210	210	217	217	242	229	205	205	300	279	132	132	152	152	185	185	201	195	163	163	215	215	133	126	227	207
NEC-C	CZaZ	CZaZ1	189	189	239	210	235	235	235	235	136	136	309	309	210	210	217	217	248	229	205	199	300	279	132	132	152	147	202	202	201	195	163	163	215	215	137	126	233	227
NEC-C	CZaZ	CZaZ2	189	186	239	210	235	235	235	235	136	132	309	309	210	210	215	215	242	229	199	199	300	279	132	132	152	147	185	185	195	195	163	163	223	223	137	133	227	227
NEC-C	CZaZ	CZaZ3	189	186	239	210	235	235	235	235	136	132	309	309	210	210	217	217	242	229	199	199	300	279	138	138	152	147	185	185	195	195	163	163	223	223	137	133	227	227
NEC-C	CZaZ	CZaZ4	189	186	239	210	235	235	235	235	136	132	309	309	210	210	217	217	242	229	199	199	300	279	138	138	152	147	185	185	195	195	163	163	223	223	137	133	227	227
NEC-C	CZaZ	CZaZ5	189	186	239	210	235	228	235	235	136	132	309	309	210	210	217	217	248	229	199	199	300	285	132	132	152	147	185	185	201	195	163	163	223	215	133	126	227	227
NEC-C	CZaZ	CZaZ6	189	189	239	210	235	235	235	235	136	136	309	309	210	210	217	217	253	229	205	199	279	279	132	132	152	147	185	185	201	195	163	163	223	215	137	126	227	227
NEC-C	CZaZ	CZaZ7	189	186	239	210	235	235	235	235	136	132	309	309	210	210	217	217	242	229	199	199	303	279	138	138	152	147	185	185	195	195	163	163	223	223	137	133	227	227
NEC-C	CZaZ	CZaZ8	189	186	239	210	235	235	235	235	136	132	309	309	210	210	217	217	242	229	199	199	303	279	138	138	152	147	185	185	195	195	163	163	223	223	137	133	227	227
NEC-C	CZaZ	CZaZ9	189	186	239	210	235	235	235	235	136	132	309	309	210	210	217	217	242	229	199	199	303	279	138	138	152	147	202	202	201	195	163	163	223	223	133	126	261	218
NEC-C	CHaY	CHaY1	189	186	239	210	235	235	235	235	136	132	309	309	210	210	217	217	242	229	199	199	300	279	132	132	152	152	202	202	201	195	163	163	223	223	133	126	227	227
NEC-C	CHaY	CHaY2	189	186	239	210	235	235	235	235	136	132	309	309	210	210	217	217	242	229	199	199	300	279	136	136	152	152	202	202	201	195	163	163	223	223	133	126	227	207
NEC-C	CHaY	CHaY3	189	186	239	210	235	235	235	235	136	132	309	309	210	210	217	217	242	229	199	199	303	279	136	136	152	152	202	202	201	195	163	163	223	223	133	126	227	227
NEC-C	CWL	CWL1	189	186	239	210	235	235	235	235	136	132	309	309	210	210	215	215	242	229	199	199	300	279	136	136	152	152	202	202	201	195	163	163	223	223	133	126	227	227
NEC-C	CWL	CWL2	189	186	210	210	235	228	235	235	0	0	309	306	210	210	215	215	248	229	205	205	285	279	136	136	152	152	202	202	195	195	163	163	215	215	137	130	239	227
NEC-C	CWL	CWL3	189	186	210	210	235	228	235	235	136	132	309	306	210	210	217	217	248	229	199	199	285	279	136	136	152	152	202	202	195	195	163	163	215	215	137	130	239	227
NEC-C	CWL	CWL4	189	186	239	210	232	232	235	235	0	0	309	309	210	210	217	217	242	229	199	199	300	279	136	136	152	152	202	202	201	195	163	163	223	223	133	126	277	227
NEC-C	CWL	CWL5	189	186	210	210	235	228	235	235	136	132	309	306	210	210	217	217	248	229	205	199	295	279	136	136	152	152	202	202	195	195	163	163	215	215	137	130	239	227
NEC-C	CWL	CWL6	189	186	239	210	235	235	235	235	0	0	309	309	210	210	217	217	242	229	199	199	303	279	136	136	152	152	202	202	201	195	163	163	223	223	133	126	239	227
NEC-C	CAQ	CAQ1	189	186	239	210	235	235	235	235	136	132	309	309	210	210	217	217	242	229	199	199	300	279	132	132	152	152	202	202	201	195	163	163	223	223	133	126	227	227
NEC-C	CAQ	CAQ2	189	186	239	210	235	235	235	235	0	0	309	309	210	210	217	217	242	229	199	199	300	279	132	132	152	152	202	202	201	195	163	163	223	223	133	126	227	227
NEC-C	CAQ	CAQ3	189	186	239	210	235	235	235	235	0	0	309	309	210	210	217	217	242	229	199	199	300	279	132	132	152	152	202	202	201	195	163	163	223	223	133	126	227	227
NEC-C	CAQ	CAQ4	189	186	239	210	235	235	235	235	0	0	309	309	210	210	217	217	242	236	199	199	300	279	132	132	152	152	202	202	201	195	163	163	223	223	133	126	227	227
NEC-C	CAQ	CAQ5	189	186	226	210	235	235	235	235	0	0	309	309	210	210	217	217	242	229	199	199	300	279	132	132	152	152	202	202	201	195	163	163	223	223	133	126	227	227
NEC-C	CAQ	CAQ6	189	186	239	210	235	235	235	235	0	0	309	309	210	210	217	217	242	229	199	199	300	279	132	132	152	152	202	202	201	195	163	163	223	223	133	126	227	227
NEC-C	CAQ	CAQ7	189	186	239	210	235	235	235	235	0	0	309	309	210	210	217	217	242	229	199	199	300	279	132	132	152	152	202	202	201	195	163	163	223	223	133	126	227	227
NEC-C	CAQ	CAQ8	189	186	239	210	235	235	239	239	136	136	309	309	210	210	217	217	253	229	205	199	279	279	132	132	152	147	202	202	201	195	163	163	215	215	137	126	233	227
NEC-C	CAQ	CAQ9	189	186	239	210	235	235	235	235	136	132	309	309	210	210	217	217	242	229	199	199	300	279	132	132	152	152	202	202	201	195	163	163	223	223	133	126	227	227
NEC-C	CCY	CCY1	189	186	203	203	235	235	235	235	0	0	309	309	210	210	217	217	236	236	199	199	300	279	132	132	152	152	202	202	201	195	172	172	223	223	133	133	207	207
NEC-C	CCY	CCY2	189	186	239	210	235	235	235	235	136	132	309	309	210	210	217	217	242	229	199	199	300	279	132	132	152	152	202	202	201	195	163	163	223	223	133	126	227	227
NEC-C	CCY	CCY3	189	186	239	210	235	235	235	235	136	132	309	309	210	210	217	217	242	229	199	199	300	271	132	132	152	152	202	202	201	195	163	163	223	223	133	126	227	227
NEC-C	CCY	CCY4	189	186	239	210	235	235	235	235	136	132	309	309	210	210	217	217	242	229	199	199	300	279	132	132	152	152	202	202	201	195	163	163	223	223	133	126	227	227
NEC-C	CCY	CCY5	189	186	239	210	235	235	235	235	136	132	309	309	210	210	217	217	242	229	199	199	300	279	132	132	152	152	202	202	201	195	163	163	223	223	133	126	227	227
NEC-C	CZC	CZC1	189	186	210	210	235	228	239	239	0	0	309	306	210	210	217	217	242	229	205	199	285	279	138	138	152	152	202	202	195	195	163	163	215	215	137	130	239	227
NEC-C	CZC	CZC2	189	186	239	210	235	235	235	235	136	136	309	309	210	210	217	217	242	229	199	199	300	279	0	0	152	152	202	202	201	195	163	163	223	223	133	126	227	227
NEC-C	CZC	CZC3	189	186	239	210	235	235	235	235	136	136	309	309	210	210	217	217	242	229	199	199	279	279	0	0	152	147	202	202	201	195	163	163	215	215	137	126	227	227
NEC-C	CZC	CZC4	189	186	239	210	235	235	235	235	136	132	309	309	210	210	217	217	242	229	199	199	300	279	136	136	152	152	202	202	201	195	163	163	223	223	133	126	227	227
NEC-C	CZC	CZC5	189	186	210	210	235	228	235	235	0	0	309	306	210	210	217	217	248	229	205	199	285	279	132	132	152	152	202	202	195	195	163	163	215	215	137	130	239	227
NEC-C	CZC	CZC6	189	186	239	210	235	235	235	235	136	136	309	309	210	210	217	217	248	229	199	199	279	279	132	132	152	147	202	202	201	195	163	163	215	215	137	126	227	227
NEC-C	CCL	CCL1	189	186	239	210	235	235	235	235	0	0	309	309	210	210	217	217	248	229	199	199	300	279	132	132	152	152	202	202	201	195	163	163	223	223	133	126	227	227
NEC-C	CCL	CCL2	189	186	239	210	235	235	235	235	136	132	309	309	210	210	217	217	248	229	199	199	300	279	132	132	152	152	202	202	201	195	163	163	223	223	137	130	227	227
NEC-C	CLQ	CLQ1	189	186	210	210	235	228	235	235	136	132	309	306	212	210	217	217	248	229	205	199	285	279	132	132	152	152	202	202	195	195	163	163	215	215	137	130	233	227
NEC-C	CLQ	CLQ2	189	186	239	210	235	235	235	235	136	132	309	309	210	210	217	215	248	229	199	199	285	279	132	132	152	152	202	202	201	195	163	163	223	223	133	126	227	227
NEC-C	CLYi	CLYi1	189	186	239	210	235	235	235	235	136	136	309	309	210	210	217	217	248	229	199	199	300	279	132	132	152	147	202	202	201	191	163	163	215	215	137	126	227	227
NEC-C	CLYi	CLYi2	189	186	239	210	235	235	235	235	136	136	313	306	210	210	192	192	267	229	199	199	279	279	138	138	152	152	185	185	195	195	163	163	215	215	133	130	227	207
NEC-C	CLYi	CLYi3	189	186	239	210	235	235	235	235	136	136	309	309	210	210	217	217	248	229	199	199	300	279	132	132	152	147	202	202	195	195	163	163	215	215	137	126	227	227
NEC-C	CLYi	CLYi4	189	186	239	210	235	235	235	235	136	132	309	309	210	210	217	217	248	229	199	199	285	279	132	132	152	152	202	202	201	195	163	163	223	223	133	126	227	227
NEC-C	CLaY	CLaY1	189	186	245	210	235	235	235	235	0	0	309	309	210	210	217	217	242	229	199	199	300	279	132	132	152	152	202	202	201	195	163	163	223	223	133	126	227	227
NEC-C	CLaY	CLaY2	189	189	210	210	235	228	235	235	0	0	309	306	212	210	215	215	248	229	205	199	300	279	132	132	152	152	202	202	195	195	163	163	215	215	137	130	239	227
NEC-C	CLaY	CLaY3	189	186	239	210	235	235	235	235	136	132	309	309	210	210	217	217	242	229	199	199	285	279	136	136	152	152	202	202	201	201	163	163	223	223	133	126	227	227
NEC-C	CLaY	CLaY4	189	186	239	210	235	228	235	235	136	136	309	309	210	210	217	217	242	229	199	199	300	279	132	132	147	147	202	202	201	201	166	166	223	223	133	126	227	227
NEC-C	CLaY	CLaY5	189	189	239	210	235	235	230	230	136	136	309	309	210	210	217	217	248	229	199	199	279	279	132	132	152	152	202	202	201	201	166	166	0	0	126	126	227	227
NEC-C	CLaY	CLaY6	189	186	239	210	239	228	235	235	132	132	309	309	210	210	217	217	242	229	199	199	303	279	138	132	152	147	185	185	201	195	166	166	215	215	133	126	233	227
NEC-C	CLaY	CLaY7	189	186	239	210	235	235	230	230	136	132	309	309	210	210	217	217	242	229	199	199	285	285	132	132	152	152	202	202	201	195	163	163	223	223	133	126	227	227
LFZ-W	WXC	WXC1	189	189	210	210	235	235	235	235	145	145	309	306	210	210	215	215	248	229	209	199	0	0	132	132	152	152	185	185	195	195	163	163	215	215	137	133	227	207
LFZ-W	WXC	WXC2	189	189	226	210	243	243	235	235	145	136	306	306	210	210	215	215	267	229	199	199	0	0	132	132	152	152	185	185	195	195	158	158	223	223	137	126	227	207
LFZ-W	WXC	WXC3	193	193	210	210	235	235	239	239	145	145	313	313	208	208	215	215	248	236	209	209	0	0	132	132	152	152	192	192	195	195	163	163	215	215	133	130	227	207
LFZ-W	WXC	WXC4	189	189	226	210	235	235	242	242	145	136	309	309	210	210	215	215	242	229	209	199	0	0	136	136	152	152	202	202	201	195	172	172	215	215	133	130	227	207
LFZ-W	WXC	WXC5	189	189	226	210	235	235	235	235	136	136	309	309	210	210	215	215	242	229	199	199	0	0	136	136	147	147	0	0	201	195	163	163	215	215	133	130	227	207
LFZ-W	WQX	WQX1	189	189	226	210	235	228	235	235	145	145	309	306	210	210	215	205	253	229	209	209	279	279	132	132	147	147	202	185	195	195	163	163	215	215	137	137	227	227
LFZ-W	WQX	WQX2	200	189	210	210	235	235	235	235	136	136	313	313	208	208	215	196	253	229	199	199	279	271	132	132	152	152	202	185	195	195	163	163	215	215	135	135	227	207
LFZ-W	WQX	WQX3	189	189	239	210	235	228	235	235	136	136	306	306	210	210	217	196	253	229	199	199	279	279	132	132	152	152	202	185	195	195	163	163	0	0	137	126	227	207
LFZ-W	WQX	WQX4	189	189	210	210	235	235	235	235	136	136	313	313	210	210	217	192	253	229	199	199	279	279	132	132	152	147	202	185	195	195	163	163	0	0	135	135	227	207
LFZ-W	WQX	WQX5	189	189	210	210	239	228	235	235	136	136	309	309	200	200	205	205	242	229	205	205	271	271	132	132	152	147	202	185	195	195	163	163	0	0	135	135	227	227
LFZ-W	WQX	WQX6	200	189	210	210	239	228	235	235	143	136	309	306	212	200	215	215	242	229	205	205	271	271	136	136	152	147	202	187	195	195	163	163	0	0	133	130	227	207
LFZ-W	WQX	WQX7	189	189	210	210	235	235	235	235	132	132	309	309	210	210	215	205	253	229	209	209	0	0	132	132	152	147	202	176	195	195	163	163	223	223	137	126	227	227
LFZ-W	WQX	WQX8	189	189	210	210	235	228	235	235	136	136	303	303	210	208	217	192	253	229	199	199	0	0	136	132	152	147	185	185	195	195	163	163	223	223	135	135	207	207
LFZ-W	WQX	WQX9	189	189	210	210	235	228	235	235	136	136	309	309	210	210	215	192	253	229	205	205	279	271	132	132	152	147	202	185	195	195	163	163	223	223	137	126	227	207
LFZ-W	WQX	WQX10	189	189	245	210	243	243	235	235	136	136	309	309	210	208	217	205	242	229	205	205	300	279	132	132	152	147	185	185	195	195	163	163	215	215	135	135	227	207
LFZ-W	WQX	WQX11	189	189	210	210	235	228	235	235	136	136	309	303	210	210	215	215	253	229	205	199	300	300	132	132	152	152	185	185	191	191	163	163	215	215	135	126	227	207
LFZ-W	WQX	WQX12	189	189	210	210	243	228	235	235	136	136	309	309	210	210	217	215	253	229	199	199	300	279	132	132	152	147	185	185	195	195	168	168	215	215	137	135	227	207
LFZ-W	WQX	WQX13	189	189	239	210	232	232	235	235	136	136	309	306	210	210	217	217	242	229	209	209	285	285	132	132	147	147	202	185	195	195	163	163	0	0	137	135	227	207
LFZ-W	WQX	WQX14	189	189	210	210	235	235	235	235	136	136	309	306	210	208	217	192	248	229	199	199	295	279	132	132	152	152	185	176	195	195	163	163	215	215	126	126	227	207
LFZ-W	WQX	WQX15	189	189	226	210	235	235	235	235	143	143	313	313	210	210	215	192	248	229	199	199	279	279	132	132	152	152	202	192	195	195	163	163	223	223	137	126	227	207
LFZ-W	WQX	WQX16	189	189	210	210	228	228	235	235	136	136	309	309	220	210	217	192	267	229	199	199	279	271	132	132	147	147	192	180	195	195	163	163	215	215	135	126	227	207
LFZ-W	WQX	WQX17	189	189	210	210	235	235	242	235	143	143	306	306	210	210	215	192	253	229	199	199	279	279	132	132	152	152	192	192	195	195	166	158	223	223	135	126	227	207
LFZ-W	WQX	WQX18	189	189	239	210	228	228	235	226	136	136	313	306	210	210	215	192	229	229	199	199	279	279	132	132	152	147	185	185	195	195	168	168	0	0	137	130	227	207
LFZ-W	WQX	WQX19	189	189	239	210	235	235	235	226	136	136	313	309	200	200	215	192	248	248	199	199	279	279	132	132	147	147	192	192	195	195	168	168	0	0	0	0	227	207
LFZ-W	WQX	WQX20	189	189	210	210	235	228	242	235	142	132	309	309	210	210	215	192	253	242	199	199	279	279	132	132	152	152	185	185	195	195	163	163	223	215	137	137	227	207
LFZ-W	WQX	WQX21	193	189	210	210	235	235	235	235	136	136	313	313	208	208	217	192	242	229	199	199	279	279	132	132	152	152	0	0	191	191	163	163	0	0	137	135	227	207
LFZ-W	WQX	WQX22	200	189	210	210	235	235	226	226	136	136	309	309	208	208	215	196	248	229	199	199	279	279	132	132	147	147	192	185	191	191	168	168	0	0	137	137	227	227
LFZ-W	WQX	WQX23	189	189	239	210	243	235	235	235	136	136	309	309	220	220	217	196	253	229	199	199	285	285	138	138	152	152	185	185	195	195	163	163	223	215	0	0	227	207
LFZ-W	WQC	WQC1	189	189	226	210	235	235	235	235	136	132	309	309	210	210	217	217	253	229	199	199	300	279	136	136	152	147	180	180	195	195	163	163	0	0	133	133	0	0
LFZ-W	WQC	WQC2	189	186	239	210	235	235	235	235	136	136	0	0	210	210	192	192	242	229	199	199	279	279	136	136	152	152	185	185	191	191	163	163	223	223	137	126	227	207
LFZ-W	WQC	WQC3	189	189	210	210	235	235	239	235	136	136	313	313	210	210	215	215	229	229	199	199	279	279	132	132	152	152	185	185	201	201	163	163	0	0	133	130	0	0
LFZ-W	WQC	WQC4	189	189	245	210	235	235	235	235	136	136	309	309	210	210	215	215	253	229	199	199	300	279	132	132	152	152	185	185	201	201	163	163	0	0	137	126	0	0
LFZ-W	WQC	WQC5	189	189	239	210	235	235	235	235	136	136	313	313	210	210	215	215	253	229	199	199	279	279	132	132	147	147	185	185	201	201	163	163	0	0	137	137	0	0
LFZ-W	WQC	WQC6	193	189	216	210	235	235	242	235	136	136	306	306	210	210	217	215	248	229	199	199	300	300	138	130	152	152	187	187	195	195	163	163	223	223	130	126	0	0
LFZ-W	WQC	WQC7	189	189	226	210	239	239	235	235	136	136	306	306	210	210	215	192	253	242	199	199	279	279	132	132	152	152	185	185	195	195	163	163	223	223	135	135	0	0
LFZ-W	WQC	WQC8	189	189	210	210	235	235	235	235	136	136	309	309	210	208	215	215	248	248	205	205	279	279	138	136	152	152	185	185	195	195	172	172	0	0	126	126	0	0
LFZ-W	WQC	WQC9	189	189	239	210	235	235	235	235	136	136	309	309	210	210	226	192	253	229	205	205	0	0	136	132	152	152	185	185	195	195	172	172	0	0	126	126	227	207
LFZ-W	WQC	WQC10	189	189	226	210	235	228	235	235	136	136	320	320	208	208	192	192	253	229	205	205	279	279	138	136	147	147	185	185	201	201	163	163	223	223	137	137	227	227
LFZ-W	WQC	WQC11	189	189	210	210	235	228	235	235	132	132	309	309	210	210	215	192	253	229	205	205	279	279	144	138	152	152	185	185	195	195	168	168	215	215	133	126	207	207
LFZ-W	WSM	WSM1	189	189	239	210	235	235	235	235	143	136	309	309	210	210	217	215	248	229	199	199	295	279	132	132	152	147	185	185	195	195	163	163	220	201	130	130	227	207
LFZ-W	WSM	WSM2	189	189	226	210	243	235	235	235	136	136	313	309	220	212	217	215	229	229	199	199	250	250	132	132	152	152	185	185	201	201	163	163	201	201	133	126	227	227
LFZ-W	WSM	WSM3	189	189	239	210	235	235	235	235	136	136	309	309	200	200	217	215	242	229	199	199	250	250	136	132	147	147	202	185	195	195	163	163	201	201	126	126	227	227
LFZ-W	WSM	WSM4	189	189	210	210	235	235	230	226	145	136	309	309	210	210	192	192	248	229	205	199	250	250	138	130	152	152	185	185	193	193	163	163	220	201	130	130	227	227
LFZ-W	WSM	WSM5	189	189	239	210	235	235	239	226	145	136	309	309	195	195	226	215	253	229	199	199	0	0	132	132	152	152	185	185	195	195	163	163	226	207	130	130	227	227
LFZ-W	WSM	WSM6	200	189	210	210	243	243	235	235	145	136	309	306	222	222	192	192	253	229	209	199	0	0	136	136	152	152	202	185	193	193	163	163	207	201	133	130	227	207
LFZ-W	WSM	WSM7	189	189	239	210	235	228	242	242	136	136	313	306	210	210	226	226	242	242	199	199	250	250	136	136	147	147	185	185	195	195	163	163	207	201	130	130	227	207
LFZ-W	WSM	WSM8	189	189	239	210	235	235	242	226	142	136	309	306	210	210	226	215	248	229	199	199	300	279	130	130	152	152	185	185	195	195	163	163	237	220	133	126	227	227
LFZ-W	WSM	WSM9	189	189	216	210	235	235	235	226	145	145	309	309	210	210	217	215	253	229	205	205	0	0	132	132	152	152	185	185	195	193	163	163	0	0	133	126	227	227
LFZ-W	WSM	WSM10	189	189	210	210	228	228	235	235	136	136	309	309	210	210	217	215	253	229	209	195	300	279	132	132	152	152	202	202	201	201	163	163	223	223	137	130	227	227
LFZ-W	WSM	WSM11	189	189	210	210	228	228	235	235	136	132	309	309	210	210	217	215	253	229	209	195	300	279	132	132	152	152	202	202	201	201	163	163	223	223	137	130	227	227
LFZ-W	WSM	WSM12	189	189	210	210	228	228	235	235	136	132	309	309	210	210	217	215	253	229	209	195	300	279	132	132	152	152	202	202	201	201	163	163	223	223	137	130	227	227
LFZ-W	WSM	WSM13	189	189	210	210	228	228	235	235	136	132	309	309	210	210	217	215	253	229	209	195	300	279	132	132	152	152	202	202	201	201	163	163	223	223	137	130	227	227
LFZ-W	WSM	WSM14	189	189	216	210	228	228	235	226	136	132	306	306	210	210	215	215	253	229	205	195	300	279	132	132	147	147	192	192	201	201	163	163	223	215	137	133	227	207
LFZ-W	WSM	WSM15	193	189	239	210	235	235	235	235	136	136	306	306	200	200	217	215	242	229	199	199	300	285	0	0	152	152	192	192	195	195	163	163	223	215	133	130	227	207
LFZ-W	WZGM	WZGM1	189	189	226	203	243	243	235	235	143	143	0	0	210	210	217	215	253	229	209	209	0	0	136	136	152	152	180	180	195	195	158	158	215	215	130	126	227	207
LFZ-W	WZGM	WZGM2	193	186	210	210	235	235	235	235	136	136	313	309	210	200	196	196	253	242	205	205	271	271	136	132	152	152	187	176	195	195	163	163	223	223	137	137	239	207
LFZ-W	WZGM	WZGM3	189	189	210	210	228	228	235	230	136	136	306	306	212	212	217	217	242	229	205	205	300	279	132	132	147	147	187	176	195	195	163	163	215	215	130	126	227	207
LFZ-W	WZGM	WZGM4	189	189	216	210	243	235	235	226	143	136	309	309	210	210	217	215	253	229	199	199	303	303	130	130	152	152	187	176	195	195	163	163	223	223	126	126	227	207
LFZ-W	WZGM	WZGM5	189	189	210	210	235	235	230	230	136	136	309	309	210	200	215	215	242	229	199	199	300	300	130	130	164	164	185	185	191	191	163	163	215	215	133	130	227	207
LFZ-W	WZGM	WZGM6	189	189	239	210	235	235	235	235	136	136	320	309	220	210	215	196	242	229	199	199	300	279	138	138	152	152	202	202	201	195	163	163	223	223	137	126	227	207
LFZ-W	WZGM	WZGM7	189	189	239	210	235	235	235	230	136	136	309	309	220	210	217	205	242	229	199	199	303	303	138	138	147	147	202	202	201	195	163	163	223	223	137	126	227	207
LFZ-W	WZGM	WZGM8	189	189	245	210	239	239	235	235	136	136	309	309	200	200	217	215	236	229	199	199	303	303	132	132	152	152	187	187	201	195	168	168	223	223	137	130	253	207
LFZ-W	WZGM	WZGM9	189	189	210	210	235	235	235	230	136	136	309	309	200	200	215	215	242	229	199	199	0	0	132	132	152	152	187	187	195	195	163	163	223	223	137	126	227	207
LFZ-W	WZGM	WZGM10	189	189	210	203	235	228	235	235	132	132	313	309	210	210	217	215	242	229	205	205	279	279	132	132	152	152	202	202	201	201	163	163	223	223	137	126	227	207
LFZ-W	WZGM	WZGM11	189	189	210	210	235	235	235	230	132	132	309	309	222	222	215	215	229	229	205	205	279	279	132	132	147	147	185	185	195	195	163	163	223	223	133	126	227	207
LFZ-W	WZGM	WZGM12	189	189	239	210	239	239	235	230	136	136	309	309	210	210	215	215	242	229	199	199	295	279	132	132	156	156	176	176	191	191	168	168	215	215	130	130	253	207
LFZ-W	WZGM	WZGM13	189	189	239	210	235	228	235	235	136	136	309	309	210	210	217	217	242	229	199	199	300	279	136	132	152	152	185	185	195	195	166	166	223	215	137	137	227	207
LFZ-W	WZGM	WZGM14	189	189	239	210	235	228	235	235	136	132	309	309	210	210	205	205	242	242	199	199	295	295	132	132	152	147	185	185	195	195	168	163	215	215	124	124	227	207
LFZ-W	WZGM	WZGM15	189	189	216	203	235	228	235	235	136	132	320	320	210	210	215	192	229	229	205	199	0	0	138	132	152	147	185	185	195	195	163	163	223	223	137	130	223	207
LFZ-W	WZGM	WZGM16	189	189	216	203	228	228	235	235	136	132	320	320	208	208	192	192	253	229	199	199	295	279	0	0	147	147	192	192	201	195	163	163	215	215	126	126	227	207
LFZ-W	WZGM	WZGM17	189	189	239	210	235	228	235	226	136	132	309	309	210	208	205	205	242	229	205	199	300	279	132	132	147	147	202	202	195	191	163	163	223	223	124	124	239	207
LFZ-W	WZGM	WZGM18	189	189	210	210	228	228	235	235	136	136	313	309	210	208	205	205	267	229	199	199	279	279	132	132	152	152	202	202	191	191	168	163	215	215	130	130	227	207
LFZ-W	WZGM	WZGM19	189	189	239	210	235	235	235	235	136	136	309	309	210	208	192	192	242	229	199	199	300	279	0	0	152	152	202	202	195	195	163	163	223	223	137	130	227	207
LFZ-W	WZGM	WZGM20	189	189	210	210	235	235	235	226	132	132	309	309	210	208	192	192	253	229	205	195	300	300	130	130	147	147	183	183	195	195	163	163	215	215	126	126	223	207
LFZ-W	WZGM	WZGM21	189	189	210	210	235	235	242	235	136	136	309	309	210	208	226	226	242	229	205	205	300	271	132	132	152	152	185	185	195	191	163	163	223	215	130	126	227	207
LFZ-W	WZGM	WZGM22	189	189	226	210	235	228	235	235	136	136	309	309	220	210	215	192	229	229	195	195	285	285	132	132	152	147	185	185	195	195	163	163	215	215	133	126	223	207
LFZ-W	WZGM	WZGM23	189	189	216	210	235	228	235	235	132	132	309	309	210	210	215	192	229	229	199	199	271	271	132	132	147	147	185	185	195	195	163	163	0	0	133	133	207	207
LFZ-W	WZGM	WZGM24	189	186	210	210	228	228	235	235	143	136	309	309	210	210	215	192	229	229	199	199	0	0	132	132	152	152	185	185	193	193	163	163	223	215	130	130	227	207
LFZ-W	WZGM	WZGM25	193	189	239	210	235	228	235	235	132	132	320	210	210	210	215	192	253	229	199	199	0	0	132	132	147	147	185	185	195	195	172	172	223	223	0	0	227	207
LFZ-W	WZGM	WZGM26	189	186	239	210	235	228	235	235	136	136	320	320	210	200	217	192	242	229	199	199	0	0	136	136	152	152	185	185	195	195	163	163	223	223	130	126	227	207
LFZ-W	WZGM	WZGM27	189	189	210	210	235	235	239	230	136	136	320	309	210	210	215	196	248	229	199	199	279	279	136	136	152	152	202	185	191	191	163	163	223	215	130	130	227	207
LFZ-W	WZGM	WZGM28	195	189	210	210	235	228	235	235	136	136	309	309	212	195	217	217	248	229	199	199	295	295	138	130	152	152	202	185	195	195	163	163	223	215	133	126	227	227
LFZ-W	WZGM	WZGM29	189	189	210	210	235	235	235	235	143	136	313	309	212	212	217	215	242	229	199	199	279	279	136	136	152	152	192	192	201	195	163	163	223	223	130	130	207	207
LFZ-W	WZGM	WZGM30	193	193	210	210	235	235	235	235	136	136	320	320	222	210	215	215	253	229	205	199	279	279	132	132	152	152	185	176	193	193	172	172	215	215	137	130	227	207
LFZ-W	WZGM	WZGM31	189	189	210	210	235	235	235	235	136	136	309	309	210	208	215	205	253	229	205	205	279	279	132	132	152	152	185	185	193	193	163	163	223	215	137	130	227	207
LFZ-W	WGX	WGX1	189	189	226	210	235	235	235	235	136	136	320	309	210	210	215	192	229	229	199	199	0	0	0	0	152	152	185	185	195	195	163	163	215	215	133	126	227	207
LFZ-W	WGX	WGX2	189	189	210	210	235	235	235	235	142	142	320	320	210	210	215	215	229	229	205	205	0	0	136	136	152	152	185	185	195	195	163	163	215	215	133	126	227	207
LFZ-W	WGX	WGX3	189	189	210	210	235	228	230	230	136	136	313	313	210	200	215	215	253	229	199	199	279	279	0	0	152	152	187	185	195	195	172	172	215	215	133	126	227	207
LFZ-W	WGX	WGX4	189	189	226	210	235	235	235	235	136	136	320	320	210	210	217	217	248	229	205	205	279	279	132	132	152	152	185	185	191	191	163	163	0	0	137	126	227	207
LFZ-W	WGX	WGX5	189	189	210	210	235	235	235	235	142	142	0	0	210	200	217	205	253	229	199	199	0	0	132	132	152	152	185	185	195	195	158	158	215	215	133	126	227	207
LFZ-W	WGX	WGX6	189	189	203	203	235	228	235	235	136	136	313	313	210	200	215	192	242	229	199	199	303	295	132	132	152	152	176	176	195	191	163	163	215	215	133	133	277	227
LFZ-W	WGX	WGX7	189	189	239	210	235	235	235	235	136	136	320	320	210	210	192	192	229	229	209	209	0	0	142	142	152	152	185	185	195	195	158	158	215	215	133	133	227	227
LFZ-W	WGX	WGX8	189	189	239	210	235	235	235	226	136	136	320	320	210	210	192	192	229	229	199	199	279	279	142	132	152	152	185	185	195	195	163	163	215	215	133	130	227	207
LFZ-W	WGX	WGX9	189	189	239	210	235	235	235	226	136	136	320	320	210	210	217	215	229	229	209	199	279	279	142	132	147	147	185	176	195	195	163	163	215	215	133	130	227	207
LFZ-W	WGX	WGX10	189	189	226	210	235	235	235	235	143	143	0	0	210	210	217	215	224	224	199	199	279	279	138	138	152	152	176	176	195	195	163	163	215	215	0	0	227	207
LFZ-W	WGX	WGX11	189	189	210	203	235	228	235	226	136	136	0	0	210	210	217	192	242	229	199	199	279	279	132	132	152	152	185	185	195	195	163	163	215	215	137	133	223	207
LFZ-W	WGX	WGX12	189	189	210	210	235	235	235	235	136	136	0	0	210	210	217	192	253	229	199	199	271	271	132	132	152	152	187	187	195	195	163	163	215	215	133	133	223	207
LFZ-W	WGX	WGX13	189	189	210	210	235	235	235	235	136	136	320	320	210	210	217	192	229	229	199	199	271	271	130	130	152	152	185	185	195	195	163	163	223	215	137	126	227	207
LFZ-W	WGX	WGX14	189	189	210	210	235	235	235	235	136	136	313	313	210	210	217	192	229	229	205	205	271	271	136	136	152	147	185	176	195	195	163	163	223	215	137	137	227	207
LFZ-W	WGX	WGX15	189	189	210	210	235	235	235	235	136	136	320	313	210	210	217	192	229	229	205	205	279	271	144	144	152	152	185	176	195	195	163	163	223	223	137	130	227	207
LFZ-W	WGX	WGX16	189	189	210	210	235	235	235	226	136	136	0	0	210	208	226	226	229	229	199	199	271	271	130	130	147	147	185	176	195	193	166	163	223	223	126	126	227	207
LFZ-W	WGX	WGX17	189	189	216	210	235	228	235	226	136	136	320	320	210	210	217	192	253	229	209	209	271	271	132	132	152	152	202	185	195	191	163	163	223	215	137	133	227	207
LFZ-W	WGX	WGX18	189	189	226	210	228	228	235	235	143	136	320	320	210	208	217	217	229	229	199	199	0	0	132	132	152	152	192	180	195	195	163	158	215	215	133	133	227	207
LFZ-W	WGX	WGX19	193	189	210	203	235	228	235	226	136	136	313	313	210	210	226	205	253	229	205	199	300	279	138	138	152	152	202	180	201	195	168	163	223	223	130	126	227	207
LFZ-W	WGX	WGX20	189	189	210	210	235	235	235	235	136	136	320	320	210	210	192	192	242	229	199	199	271	271	132	132	152	152	185	185	195	195	163	163	223	215	126	126	239	227
LFZ-W	WGX	WGX21	189	189	210	210	235	228	235	235	136	136	309	309	210	210	217	192	242	229	205	205	271	271	132	132	152	152	185	185	195	195	163	163	215	215	126	126	227	223
LFZ-W	WGX	WGX22	200	189	210	210	235	228	235	235	136	136	309	309	210	210	217	192	253	229	199	199	0	0	132	132	164	152	187	185	201	201	163	163	223	223	126	126	227	207
LFZ-W	WGX	WGX23	189	189	210	210	235	235	235	235	136	136	320	309	210	210	217	192	253	229	199	199	300	279	142	142	152	147	185	176	201	195	163	163	223	223	137	133	227	207
LFZ-W	WGX	WGX24	189	189	210	210	235	235	235	235	136	136	309	309	210	210	217	192	253	229	199	199	300	279	138	138	147	147	185	185	201	195	163	163	215	215	130	126	227	207
LFZ-W	WGX	WGX25	189	189	210	210	235	235	235	235	136	136	309	309	210	210	217	205	253	229	199	199	279	279	142	142	147	147	202	176	195	193	163	163	223	215	137	133	227	223
LFZ-W	WGX	WGX26	189	189	210	210	235	228	235	235	136	136	309	309	210	210	217	217	253	229	199	199	271	271	132	132	152	152	192	185	195	191	163	163	223	215	137	133	223	207
LFZ-W	WGX	WGX27	189	189	210	210	235	235	235	235	132	132	309	309	210	210	217	217	253	229	199	199	0	0	132	132	152	152	176	176	195	195	163	163	223	215	137	133	223	207
LFZ-W	WGX	WGX28	189	189	226	210	235	235	235	235	136	136	309	309	210	210	217	217	253	229	199	199	271	271	132	132	152	152	187	185	195	195	163	163	223	223	133	133	223	207
LFZ-W	WGX	WGX29	189	189	210	210	235	235	226	226	136	136	313	309	210	208	217	217	253	236	199	199	0	0	132	132	147	147	202	185	195	191	163	163	215	215	137	133	227	207
LFZ-W	WGX	WGX30	189	189	216	210	235	235	235	235	136	136	313	306	210	210	217	217	242	224	199	199	279	271	136	136	152	152	180	180	201	195	163	163	215	215	139	126	227	207
LFZ-W	WGX	WGX31	189	189	210	210	235	228	235	235	136	136	309	309	210	210	215	215	253	229	199	199	295	279	132	132	152	152	202	202	195	195	163	163	215	215	0	0	227	227
LFZ-W	WGX	WGX32	189	189	210	210	235	235	235	235	136	136	320	320	210	210	217	217	267	224	199	199	271	271	136	136	147	147	187	176	195	195	163	163	215	215	126	126	227	207
LFZ-W	WGX	WGX33	189	189	239	210	235	235	235	235	136	136	309	309	210	200	215	215	248	242	199	199	300	279	132	132	152	152	202	185	195	195	158	158	223	215	137	137	227	207
LFZ-W	WGX	WGX34	189	189	210	210	235	235	235	235	136	136	313	309	210	210	217	192	248	229	199	199	0	0	132	132	152	152	202	185	195	195	163	163	223	215	137	137	227	207
LFZ-W	WGX	WGX35	189	189	203	203	235	235	235	235	136	136	320	320	208	208	217	215	253	229	199	199	279	279	142	132	147	147	202	180	191	191	163	163	223	215	137	137	227	207
LFZ-W	WGX	WGX36	189	189	210	210	235	235	235	235	136	136	309	309	210	200	215	192	229	229	199	199	0	0	132	132	147	147	202	180	195	195	163	163	215	215	137	126	227	207
LFZ-W	WGX	WGX37	189	186	239	210	235	228	242	235	136	136	320	309	210	208	217	192	242	229	199	199	285	285	132	132	147	147	176	176	195	195	163	163	223	223	137	126	227	207
LFZ-W	WGX	WGX38	189	186	203	203	235	235	235	235	136	136	320	309	210	208	215	192	242	229	199	199	285	285	132	132	147	147	187	176	195	195	163	163	223	215	137	126	227	207
LFZ-W	WGX	WGX39	189	189	226	210	235	235	235	235	136	132	309	309	210	208	226	226	242	229	199	199	0	0	144	132	152	152	185	176	201	195	163	163	223	223	126	126	227	207
LFZ-W	WGX	WGX40	200	189	226	210	235	235	235	235	136	132	309	309	208	208	217	192	242	229	199	199	0	0	144	132	152	152	185	176	201	195	163	163	223	223	126	126	227	207
LFZ-W	WTL	WTL1	200	189	226	210	235	228	235	230	145	145	309	309	210	210	205	192	242	229	199	199	0	0	132	132	152	147	185	176	195	195	163	163	215	215	0	0	227	207
LFZ-W	WTL	WTL2	189	189	210	210	235	235	235	235	136	136	309	309	210	208	215	192	248	229	199	199	271	271	138	138	152	147	185	176	195	191	168	168	215	215	130	130	227	207
LFZ-W	WTL	WTL3	189	189	210	210	235	235	235	235	136	132	309	309	222	210	215	192	253	229	205	205	271	271	132	132	152	152	187	185	195	195	172	172	223	223	130	126	227	207
LFZ-W	WTL	WTL4	189	189	210	210	235	235	235	235	136	136	309	309	210	208	215	192	242	229	205	205	265	255	136	136	147	147	180	180	195	195	172	172	223	215	137	126	227	227
LFZ-W	WTL	WTL5	189	189	210	210	243	235	235	235	132	132	309	309	212	210	217	215	229	229	205	199	265	255	138	138	152	152	180	180	193	193	163	163	223	223	133	133	227	207
LFZ-W	WTL	WTL6	200	189	210	210	235	228	235	235	136	136	309	309	210	200	215	215	248	229	205	199	271	237	136	136	164	164	202	202	193	193	163	163	223	223	137	137	227	223
LFZ-W	WTL	WTL7	189	189	226	226	235	228	235	235	136	136	309	309	210	210	215	192	253	229	199	199	260	260	136	132	152	152	180	180	195	191	163	163	215	215	135	135	227	227
LFZ-W	WTL	WTL8	189	189	210	210	228	228	235	235	136	136	309	309	210	200	217	192	242	229	199	199	237	237	136	136	152	152	185	185	195	195	163	163	223	223	126	126	227	207
LFZ-W	WTL	WTL9	189	189	210	210	235	235	235	235	136	136	309	309	212	210	205	205	248	229	199	199	265	265	132	132	147	147	185	185	195	191	163	163	223	223	133	130	227	207
LFZ-W	WTL	WTL10	189	189	210	210	239	239	235	235	136	136	309	309	210	210	215	215	242	242	205	199	271	250	132	132	147	147	185	185	195	195	163	163	223	215	137	126	227	207
LFZ-W	WTL	WTL11	189	189	226	210	235	235	235	235	136	132	309	309	210	200	215	215	242	229	205	199	0	0	132	132	152	152	183	183	195	195	163	163	223	215	126	126	227	207
LFZ-W	WTL	WTL12	189	189	226	210	235	235	235	235	136	136	309	309	212	210	192	192	242	229	199	199	285	279	142	132	164	147	192	192	195	195	163	163	223	215	137	133	227	207
LFZ-W	WTL	WTL13	189	189	226	210	235	235	235	235	136	136	309	309	210	200	217	217	253	229	199	199	300	279	132	132	152	152	182	183	195	195	163	163	223	223	133	126	239	227
LFZ-W	WTL	WTL14	189	189	210	210	243	228	235	235	136	136	306	306	210	200	215	192	242	229	205	205	295	295	142	132	152	152	185	185	201	191	163	163	0	0	133	133	239	227
LFZ-W	WTL	WTL15	189	189	216	210	235	228	235	235	136	136	306	306	210	200	192	192	267	229	199	199	300	300	136	136	152	152	185	185	195	195	163	163	0	0	133	148	227	227
LFZ-W	WTL	WTL16	189	189	226	210	235	228	235	235	136	136	313	313	210	210	214	214	229	229	209	209	300	279	132	132	152	152	192	185	195	195	163	163	0	0	133	130	227	227
LFZ-W	WTL	WTL17	189	189	226	210	235	235	235	235	142	136	309	309	195	195	217	192	248	229	199	199	279	279	132	132	152	152	180	176	195	191	163	163	223	223	137	133	253	227
LFZ-W	WTL	WTL18	189	189	239	210	239	239	235	235	142	136	313	306	208	200	215	192	242	229	199	199	300	279	138	138	152	152	185	185	201	195	163	163	0	0	130	130	227	207
LFZ-W	WTL	WTL19	189	189	226	210	235	235	235	235	136	136	306	306	212	200	192	192	242	229	199	199	300	300	138	138	156	156	180	180	195	195	163	163	223	223	133	130	227	207
LFZ-W	WTL	WTL20	189	189	226	210	235	235	235	230	132	132	313	313	210	210	215	215	242	229	199	199	300	271	144	136	152	152	185	176	193	193	172	172	223	223	130	130	227	207
LFZ-W	WTL	WTL21	189	189	226	210	235	228	235	235	136	136	320	309	208	208	226	196	267	253	199	199	300	279	136	130	152	152	185	176	201	193	172	172	223	223	133	133	227	207
LFZ-W	WTL	WTL22	189	189	226	210	235	235	235	230	136	136	313	313	210	208	217	217	253	229	205	199	285	271	142	132	147	147	192	185	193	193	163	163	223	223	130	130	227	207
LFZ-W	WTL	WTL23	189	189	210	210	235	235	235	235	142	142	309	306	210	200	217	217	253	229	199	199	271	271	136	136	152	152	180	180	195	195	163	163	223	215	133	130	227	227
LFZ-W	WTL	WTL24	189	189	226	210	232	232	235	235	136	136	313	313	210	210	217	217	253	229	199	199	0	0	138	132	152	152	185	185	195	195	163	163	223	223	135	135	227	207
LFZ-W	WTL	WTL25	189	189	226	210	235	235	235	235	136	136	320	306	210	200	217	192	242	229	199	199	279	271	138	132	164	164	192	192	195	195	172	172	223	223	130	130	227	227
LFZ-W	WTL	WTL26	200	189	239	210	235	235	235	235	136	136	309	309	210	210	205	205	242	229	199	199	271	271	132	132	152	152	202	180	195	191	172	172	215	215	135	135	227	227
LFZ-W	WTL	WTL27	189	189	210	210	235	235	235	226	136	136	320	320	212	208	215	215	242	229	199	199	285	271	132	132	152	152	185	185	195	193	172	166	0	0	0	0	223	207
LFZ-W	WTL	WTL28	189	189	226	210	239	239	235	230	136	136	313	313	212	212	215	215	229	229	209	205	285	285	132	132	147	147	185	176	201	201	163	163	223	223	137	133	227	217
LFZ-W	WTL	WTL29	189	189	239	210	235	235	242	235	136	136	313	309	212	212	205	205	253	242	199	199	295	295	138	138	152	152	185	185	201	201	163	163	223	223	137	133	227	207
LFZ-W	WTL	WTL30	189	189	226	210	243	235	235	235	136	136	309	309	200	200	226	226	253	229	199	199	295	295	138	138	152	152	185	185	201	201	163	163	0	0	130	130	227	227
LFZ-W	WGYu	WGYu1	189	189	239	210	235	235	235	235	136	136	309	309	210	210	217	217	267	229	199	199	295	295	0	0	156	156	185	185	195	195	166	166	0	0	126	124	227	207
LFZ-W	WGYu	WGYu2	189	189	239	210	243	228	235	235	136	132	309	306	200	200	217	192	253	229	199	199	0	0	130	130	152	152	185	185	193	193	163	163	0	0	137	124	227	207
LFZ-W	WGYu	WGYu3	189	189	226	210	235	235	235	235	142	142	309	306	200	200	217	192	242	229	199	199	0	0	136	136	152	152	185	185	195	195	163	163	223	215	133	133	227	207
LFZ-W	WGYu	WGYu4	189	189	226	210	235	235	235	235	136	136	309	309	210	210	217	192	253	229	205	199	0	0	136	136	156	152	0	0	201	195	163	163	223	223	137	135	227	207
LFZ-W	WEM	WEM1	189	189	210	210	235	235	235	235	136	136	309	309	210	210	215	215	253	229	199	199	300	300	132	132	152	152	185	185	195	195	163	163	223	215	130	126	227	207
LFZ-W	WEM	WEM2	189	189	239	210	239	239	235	235	136	136	309	309	210	210	215	205	242	229	195	195	300	296	136	132	152	152	185	185	201	201	163	163	215	215	133	133	227	207
LFZ-W	WEM	WEM3	189	189	226	210	235	235	235	235	136	136	313	309	210	210	215	215	229	229	199	199	271	271	138	136	152	152	185	176	195	195	163	163	215	215	133	126	227	207
LFZ-W	WEM	WEM4	189	186	210	210	235	235	235	235	136	136	306	306	220	210	192	192	253	229	209	199	279	279	132	132	152	152	185	176	201	201	168	168	223	223	137	137	227	227
LFZ-W	WEM	WEM5	189	186	210	210	235	235	235	235	142	136	309	309	210	210	205	205	253	229	199	199	279	279	144	136	152	152	0	0	195	195	163	163	223	223	133	130	227	227
LFZ-W	WBZ	WBZ1	189	189	210	210	235	228	235	235	136	136	309	309	208	208	215	192	242	229	209	209	285	279	138	132	152	147	185	185	191	191	172	172	0	0	137	130	227	207
LFZ-W	WBZ	WBZ2	189	189	239	210	235	228	230	230	136	136	309	309	200	200	215	192	253	229	199	199	295	295	144	144	152	152	185	185	195	195	163	163	0	0	133	130	227	207
LFZ-W	WBZ	WBZ3	189	189	210	210	235	228	235	235	145	136	309	309	200	200	0	0	253	229	199	199	279	279	132	132	147	147	192	192	201	201	163	163	0	0	137	137	227	207
LFZ-W	WBZ	WBZ4	189	186	226	210	235	235	235	235	136	136	309	309	210	208	0	0	253	229	205	199	279	279	0	0	152	147	202	192	201	195	163	163	215	215	137	126	227	207
LFZ-W	WBZ	WBZ5	189	186	226	210	235	235	235	235	136	136	309	309	210	208	0	0	253	229	205	199	279	279	0	0	152	147	202	192	201	195	163	163	215	215	137	126	227	207
LFZ-W	WBZ	WBZ6	189	189	239	210	235	228	235	235	136	132	309	309	208	208	0	0	253	229	199	199	279	279	132	132	152	147	202	192	191	191	163	163	223	223	137	126	227	207
SWC-W	WGYa	WGYa1	189	186	210	210	250	250	235	235	136	136	309	306	210	210	215	215	229	229	205	199	279	279	132	132	152	152	0	0	195	195	163	163	223	223	133	133	227	227
SWC-W	WGYa	WGYa2	189	189	203	203	235	235	235	235	136	136	309	306	210	210	215	215	253	229	199	199	0	0	136	136	152	152	0	0	195	195	163	163	215	215	133	130	239	207
SWC-W	WGYa	WGYa3	189	189	210	210	235	235	235	235	136	136	309	306	210	210	215	215	253	229	199	199	0	0	136	136	152	152	0	0	195	195	163	163	223	215	133	130	239	207
SWC-W	WGYa	WGYa4	189	189	226	203	235	235	235	235	136	136	309	309	210	210	215	215	253	229	199	199	279	279	0	0	152	152	0	0	195	195	163	163	215	215	133	126	227	207
SWC-W	WGYa	WGYa5	191	191	203	203	235	235	235	235	136	136	313	309	210	210	215	215	267	229	199	199	0	0	130	130	152	152	202	202	201	195	163	163	215	215	137	137	227	207
SWC-W	WGYa	WGYa6	191	191	203	203	235	235	235	235	136	136	313	313	210	210	215	215	229	229	199	199	0	0	0	0	152	152	202	202	195	195	163	163	223	215	133	133	227	207
SWC-W	WGYa	WGYa7	189	189	203	203	235	235	230	230	145	136	320	309	210	210	205	205	248	229	209	209	0	0	132	132	147	147	187	187	195	195	163	163	223	223	137	130	227	207
SWC-W	WGYa	WGYa8	189	189	203	203	232	232	242	230	145	142	309	309	200	200	215	215	248	229	209	209	0	0	138	138	152	147	187	187	195	195	163	163	0	0	133	133	227	207
SWC-W	WGYa	WGYa9	193	193	239	210	235	235	235	235	142	136	306	306	212	212	215	192	253	229	199	195	0	0	0	0	152	152	185	185	195	195	163	163	223	223	126	126	233	207
SWC-W	WGYa	WGYa10	189	189	226	210	235	235	235	235	145	145	306	306	220	210	192	192	253	229	199	199	279	279	132	132	152	152	185	185	201	195	163	163	215	215	137	130	227	207
SWC-W	WGYa	WGYa11	189	189	226	210	235	235	235	235	132	132	309	309	220	220	215	192	253	229	199	199	279	279	132	132	152	152	185	185	201	195	172	172	215	215	137	133	227	207
SWC-W	WGYa	WGYa12	189	189	226	210	243	235	235	235	136	132	309	309	210	195	217	215	248	229	205	205	0	0	142	132	152	152	185	185	201	201	168	168	223	223	137	137	227	207
SWC-W	WCQ	WCQ1	189	189	226	210	235	228	235	235	136	136	309	309	208	208	217	217	242	229	205	195	0	0	0	0	152	152	185	185	191	191	163	163	0	0	133	130	223	207
SWC-W	WCQ	WCQ2	189	189	239	210	235	235	235	235	136	136	309	309	200	200	215	215	253	229	205	199	271	271	144	144	147	147	192	185	195	195	163	163	0	0	137	130	227	207
SWC-W	WCQ	WCQ3	189	189	226	210	235	228	235	235	136	136	309	309	210	210	215	215	242	229	199	199	0	0	144	144	147	147	192	185	201	201	163	163	0	0	137	130	227	207
SWC-W	WCQ	WCQ4	189	189	239	210	235	235	235	235	145	145	309	309	210	210	215	215	253	229	205	195	279	279	138	132	152	152	185	185	191	191	163	163	0	0	130	130	217	207
SWC-W	WCQ	WCQ5	189	189	226	210	235	228	235	235	136	136	309	309	210	210	215	192	242	229	199	199	271	271	144	144	147	147	187	187	201	201	163	163	0	0	133	130	227	207
QLM-W	WNG	WNG1	189	189	210	210	243	243	239	239	142	136	306	306	220	210	215	192	253	242	199	199	300	300	130	130	152	152	185	176	193	193	163	163	223	223	126	126	227	207
QLM-W	WNG	WNG2	200	189	210	210	235	235	235	235	136	136	320	320	208	200	215	205	253	236	199	199	271	271	0	0	152	152	185	176	193	193	168	168	0	0	133	130	207	207
QLM-W	WNG	WNG3	189	189	210	210	235	235	235	235	136	136	306	306	208	208	215	205	248	248	199	199	0	0	136	136	147	147	185	185	201	195	163	163	0	0	130	126	227	207
QLM-W	WNG	WNG4	189	189	226	210	235	228	230	230	136	136	320	309	208	200	217	217	253	229	199	199	0	0	132	132	152	152	185	176	195	195	163	163	0	0	126	126	227	207
QLM-W	WNG	WNG5	189	189	210	210	228	228	235	235	136	136	306	306	210	210	217	192	248	248	199	199	271	271	136	132	152	152	183	183	195	195	163	163	223	223	137	133	207	207
QLM-W	WNG	WNG6	189	189	210	210	235	235	235	235	136	136	306	306	208	208	217	217	253	229	209	205	295	279	136	132	147	147	185	176	201	201	163	163	0	0	137	137	227	207
QLM-W	WNG	WNG7	189	189	210	210	243	228	235	235	136	136	309	306	210	208	192	192	253	253	199	199	295	295	0	0	152	152	185	176	195	195	163	163	223	223	126	126	227	207
QLM-W	WNG	WNG8	189	189	210	210	235	235	235	235	136	136	306	306	208	208	217	217	253	242	199	199	295	279	136	132	147	147	185	176	193	193	163	163	0	0	130	126	0	0
QLM-W	WNG	WNG9	189	189	210	203	228	228	235	235	136	136	309	309	220	210	217	192	229	229	199	199	279	279	136	132	147	147	185	185	195	195	163	163	223	223	137	133	227	207
QLM-W	WNG	WNG10	189	189	239	210	235	235	242	235	136	136	313	313	210	210	192	192	242	229	205	205	279	279	136	136	152	152	185	185	201	195	163	163	0	0	126	126	0	0
QLM-W	WNG	WNG11	189	186	210	210	235	228	235	235	136	136	309	309	210	210	217	192	267	229	199	199	0	0	138	138	152	152	185	185	195	195	163	163	223	223	126	126	227	207
QLM-W	WNG	WNG12	189	189	239	210	235	235	242	242	136	136	309	309	208	208	217	192	248	229	199	199	0	0	132	132	152	152	185	185	195	195	163	163	0	0	137	137	227	207
QLM-W	WNG	WNG13	189	189	210	210	235	235	235	235	136	136	309	309	210	210	217	192	242	229	199	199	285	285	132	132	152	152	185	185	195	195	163	163	0	0	133	130	227	207
QLM-W	WSN	WSN1	189	186	239	210	235	228	235	235	136	132	309	309	210	210	217	217	242	229	199	199	300	279	132	132	152	152	185	185	201	195	163	163	215	215	133	126	227	207
QLM-W	WSN	WSN2	189	186	210	210	235	235	242	226	136	136	309	309	210	210	192	192	253	229	199	199	279	271	132	132	152	152	185	176	195	195	163	163	215	215	130	126	239	207
QLM-W	WSN	WSN3	200	189	210	210	235	235	235	235	136	136	309	309	210	210	226	192	267	224	209	209	279	279	132	132	152	152	185	185	195	195	163	163	215	215	133	126	227	227
QLM-W	WSN	WSN4	189	189	226	210	235	235	235	235	136	136	309	309	210	210	217	192	253	229	205	205	279	279	0	0	152	152	185	185	195	195	163	163	223	223	126	126	213	207
QLM-W	WSN	WSN5	189	186	210	210	235	228	235	235	136	136	313	313	210	210	217	192	267	229	199	199	279	279	132	132	152	152	185	185	195	195	163	163	215	215	133	126	227	227
QLM-W	WSN	WSN6	189	189	210	210	228	228	235	226	136	136	309	309	210	210	205	192	242	229	199	199	271	271	132	132	152	152	185	185	191	191	163	163	223	223	133	126	233	227
LFZ-R	REM	REM1	191	191	210	210	235	235	214	214	122	116	309	300	200	200	217	192	229	229	195	195	295	295	132	132	147	147	207	207	0	0	163	163	207	207	133	133	223	223
LFZ-R	REM	REM2	191	191	210	210	235	235	223	223	122	116	309	309	200	200	215	215	229	229	180	180	233	233	144	136	147	147	185	185	0	0	158	158	207	207	137	130	233	233
LFZ-R	REM	REM3	191	191	210	210	235	235	223	223	122	116	309	300	200	200	215	215	242	229	218	213	250	250	144	132	147	147	200	200	0	0	168	168	215	215	137	126	233	233
LFZ-R	REM	REM4	191	191	210	210	250	250	214	214	122	116	309	300	200	200	217	217	242	229	218	213	233	233	145	136	147	147	200	200	0	0	163	163	215	215	137	133	233	233
LFZ-R	REM	REM5	189	189	210	210	250	250	214	214	122	116	300	300	200	200	215	215	242	229	180	180	233	233	145	132	147	147	200	190	0	0	163	163	207	207	135	135	233	233
LFZ-R	REM	REM6	191	191	210	210	235	235	223	223	122	122	309	300	200	200	201	201	229	229	184	184	279	279	130	130	147	147	200	200	0	0	163	163	223	215	137	133	233	233
LFZ-R	REM	REM7	193	193	210	210	235	235	214	214	122	122	300	300	200	200	201	201	253	229	180	180	253	253	145	136	147	147	185	185	0	0	155	155	223	223	137	137	233	233
LFZ-R	REM	REM8	191	191	210	210	250	250	223	223	122	116	309	300	200	200	215	215	267	229	180	180	253	233	144	136	147	147	200	200	0	0	175	175	223	223	133	133	227	227
LFZ-R	REM	REM9	191	191	210	210	235	235	214	214	122	122	300	300	200	200	201	196	253	229	180	180	271	271	144	130	147	147	207	190	0	0	175	175	223	207	0	0	233	223
LFZ-R	REM	REM10	191	191	210	210	235	235	223	223	122	116	300	300	200	200	217	201	253	229	180	180	285	285	136	130	147	147	190	190	0	0	163	163	207	207	0	0	223	223
LFZ-R	REM	REM11	191	191	210	210	215	215	214	214	122	116	309	282	200	200	217	201	229	229	180	170	233	233	144	132	147	147	193	193	0	0	175	175	207	207	137	130	246	223
LFZ-R	REM	REM12	191	191	210	210	235	235	223	223	122	122	300	300	200	200	215	215	229	229	180	177	250	250	136	136	147	147	193	185	0	0	163	163	207	207	137	137	227	227
LFZ-R	REM	REM13	191	191	210	210	235	230	214	214	122	122	309	309	200	200	217	217	242	229	180	180	233	233	136	136	147	147	207	200	0	0	0	0	223	215	133	133	227	227
LFZ-R	RBX	RBX1	198	191	210	210	239	220	0	0	120	120	0	0	200	200	215	196	242	229	237	237	255	241	138	136	147	143	185	185	0	0	163	163	207	207	135	135	227	227
LFZ-R	RBX	RBX2	0	0	210	210	239	239	230	230	120	120	0	0	208	208	215	201	242	236	220	220	241	241	168	155	147	147	190	190	0	0	166	166	237	237	133	133	227	227
LFZ-R	RBX	RBX3	198	193	226	210	0	0	223	223	120	116	309	309	200	200	0	0	253	229	213	180	271	271	144	136	147	147	193	193	0	0	163	163	223	223	137	135	227	227
LFZ-R	RBX	RBX4	198	189	210	210	230	230	230	230	128	116	309	292	200	200	201	201	229	229	220	213	279	279	136	136	156	136	211	200	0	0	163	153	200	200	137	137	253	233
LFZ-R	RBX	RBX5	198	191	210	210	235	235	0	0	128	122	309	292	200	200	196	196	229	229	209	199	279	271	136	136	152	147	193	193	0	0	175	168	223	207	130	130	246	233
LFZ-R	RBX	RBX6	198	198	210	210	230	230	223	223	128	128	320	270	208	208	190	190	253	236	184	184	265	265	132	132	147	147	200	200	0	0	168	168	0	0	133	133	207	207
LFZ-R	RBX	RBX7	198	189	210	210	230	230	223	223	128	128	320	292	208	208	201	201	236	229	226	214	265	265	136	130	147	136	190	190	0	0	168	168	237	230	137	137	207	207
LFZ-R	RBX	RBX8	198	198	210	210	230	230	223	223	128	128	320	270	208	208	201	190	253	229	184	184	265	265	144	130	147	136	190	190	0	0	168	168	0	0	138	137	207	207
LFZ-R	RBX	RBX9	193	193	203	203	220	220	223	214	116	116	309	309	200	200	215	215	253	242	194	184	271	271	144	144	147	147	185	185	0	0	182	182	215	215	137	130	246	223
LFZ-R	RZGS	RZGS1	191	191	210	210	239	228	235	235	132	132	330	320	210	200	196	196	229	229	209	194	279	279	138	138	152	147	200	200	0	0	163	163	223	223	126	126	227	207
LFZ-R	RZGS	RZGS2	191	191	210	210	235	235	235	230	145	145	320	320	210	200	190	190	242	229	209	209	319	319	138	132	152	147	190	190	195	195	0	0	223	223	130	126	227	207
LFZ-R	RZGS	RZGS3	191	191	210	210	235	235	214	214	120	120	320	320	208	208	190	190	253	229	177	177	241	241	136	136	147	147	185	185	195	195	193	193	223	207	138	133	239	223
LFZ-R	RZGS	RZGS4	191	191	210	210	235	235	214	214	120	120	330	330	208	208	201	201	267	229	209	195	260	241	144	136	147	147	200	200	195	195	193	193	0	0	137	137	239	223
LFZ-R	RZGS	RZGS5	191	191	210	210	235	235	0	0	120	120	320	320	200	200	201	201	253	236	213	209	241	241	144	136	147	147	200	200	195	195	0	0	207	207	137	133	239	223
LFZ-R	RZGS	RZGS6	193	189	210	210	235	235	235	230	132	132	330	330	208	208	201	201	229	229	213	213	300	279	138	132	147	143	200	200	195	128	193	163	207	207	126	126	227	207
LFZ-R	RML	RML1	0	0	210	210	228	228	0	0	116	116	330	330	208	208	215	215	242	229	199	195	228	228	0	0	152	152	193	193	0	0	195	195	215	215	137	137	227	227
LFZ-R	RML	RML2	0	0	210	210	228	228	223	223	122	116	300	300	200	200	217	201	242	229	213	195	271	271	136	136	147	147	190	190	0	0	175	175	0	0	138	137	227	223
LFZ-R	RML	RML3	191	191	210	210	230	230	0	0	122	116	300	300	200	200	217	201	242	236	184	184	0	0	144	130	147	147	193	185	201	201	0	0	0	0	0	0	227	223
LFZ-R	RML	RML4	193	193	210	210	228	215	230	223	122	116	300	300	208	208	217	201	253	229	184	184	271	271	130	124	147	147	185	185	201	201	175	163	215	215	0	0	227	227
LFZ-R	RML	RML5	0	0	210	210	230	230	0	0	116	116	300	282	200	200	201	201	242	236	184	184	271	271	0	0	147	147	193	185	195	195	175	175	215	215	0	0	223	223
LFZ-R	RML	RML6	193	193	210	210	228	220	0	0	122	116	300	300	200	200	215	215	242	229	184	184	0	0	132	132	147	147	185	185	0	0	175	175	0	0	138	137	223	223
LFZ-R	RML	RML7	198	198	210	210	235	235	214	214	116	116	300	300	200	200	196	196	242	229	174	174	233	233	132	132	147	147	193	193	0	0	0	0	0	0	135	130	246	227
LFZ-R	RML	RML8	191	191	210	210	228	228	214	214	122	116	320	292	200	200	196	196	221	221	174	174	255	255	144	130	147	147	180	180	0	0	0	0	207	207	0	0	246	227
LFZ-R	RML	RML9	0	0	210	210	250	250	230	230	122	122	0	0	0	0	196	196	242	229	258	248	271	271	132	132	147	147	176	176	0	0	153	153	223	223	130	130	227	227
LFZ-R	RML	RML10	0	0	210	210	228	228	214	214	122	116	300	282	208	208	196	196	221	216	195	180	279	279	0	0	152	147	185	185	0	0	168	168	223	223	137	137	227	227
LFZ-R	RML	RML11	198	198	210	210	239	235	223	214	136	136	300	300	208	208	0	0	253	229	194	174	237	237	136	120	147	147	224	207	201	201	163	163	0	0	133	133	0	0
LFZ-R	RML	RML12	193	189	226	226	232	232	223	223	0	0	309	309	0	0	0	0	253	229	209	209	237	237	120	120	147	147	207	207	195	195	186	168	207	207	137	137	0	0
SWC-R	RMZ	RMZ1	198	189	210	210	235	228	219	219	122	116	309	300	200	200	215	201	242	229	209	195	233	233	126	120	147	147	185	185	191	191	195	195	215	215	137	130	239	213
SWC-R	RMZ	RMZ2	198	189	210	210	235	228	214	214	122	116	309	300	200	200	215	201	242	229	209	195	233	233	126	120	147	147	185	185	191	191	195	195	215	215	137	130	239	213
SWC-R	RSP	RSP1	189	189	226	203	228	220	223	214	142	142	282	282	200	200	215	215	229	229	174	174	260	260	126	126	147	147	193	180	191	191	182	182	215	215	133	133	207	207
SWC-R	RSP	RSP2	191	191	226	203	228	220	214	214	142	142	309	309	208	200	215	215	229	229	214	214	295	271	132	132	147	147	193	180	195	195	163	182	215	215	135	130	233	207
SWC-R	RSP	RSP3	191	191	226	203	228	220	223	223	142	142	309	309	208	200	217	215	242	229	209	209	233	233	132	132	147	147	193	193	191	191	163	163	215	215	138	138	213	213
SWC-R	RSP	RSP4	191	191	226	203	228	220	223	214	142	142	309	309	208	208	215	215	229	229	184	184	0	0	132	132	147	147	207	207	191	191	0	0	215	215	138	138	233	207
SWC-R	RSP	RSP5	191	191	226	203	228	220	223	214	142	142	309	309	208	208	215	215	229	229	184	184	0	0	132	132	147	147	211	211	191	191	163	155	215	215	138	138	233	207
SWC-R	RSP	RSP6	191	191	226	203	230	220	223	214	142	142	300	282	208	208	217	215	253	229	209	199	271	271	138	138	147	147	176	176	195	195	163	155	235	235	130	130	233	207
SWC-R	RSP	RSP7	191	191	210	210	215	215	235	235	132	132	320	320	208	208	215	215	229	229	195	195	319	300	0	0	147	147	190	190	0	0	220	220	207	207	137	135	227	227
SWC-R	RSP	RSP8	193	193	210	210	215	215	235	235	132	124	320	320	208	208	215	215	242	242	218	209	319	300	138	138	147	147	185	185	0	0	0	0	207	207	138	133	227	227
SWC-R	RSP	RSP9	189	189	210	210	0	0	230	230	142	142	330	330	210	210	201	201	253	229	213	213	250	228	144	144	147	147	185	185	195	195	0	0	223	215	0	0	227	223
SWC-R	RGY	RGY1	191	191	226	203	230	230	223	223	142	142	282	282	208	208	215	215	253	229	209	209	233	233	144	138	147	147	185	185	191	191	0	0	223	207	138	138	233	223
SWC-R	RGY	RGY2	191	191	226	203	0	0	223	214	142	142	282	282	208	200	215	215	229	229	199	199	271	271	138	138	147	147	200	200	191	191	155	155	215	215	138	138	233	223
SWC-R	RGY	RGY3	191	191	210	210	228	228	223	214	145	142	282	282	208	200	217	215	229	229	199	199	271	271	138	138	147	147	0	0	191	191	160	160	223	223	0	0	233	223
SWC-R	RGY	RGY4	191	191	203	203	220	220	235	223	145	142	282	282	0	0	215	215	229	229	209	195	0	0	138	138	147	147	193	193	191	191	163	163	0	0	133	130	233	207
SWC-R	RGY	RGY5	191	191	210	210	220	220	230	230	132	132	330	330	208	208	215	215	242	242	213	213	319	300	0	0	147	147	185	185	0	0	163	163	223	210	138	138	227	227
SWC-R	RGY	RGY6	191	191	210	210	230	230	230	230	145	142	282	282	208	200	217	215	229	229	199	199	0	0	144	130	147	147	0	0	191	191	163	163	223	223	147	137	227	227
SWC-R	RGY	RGY7	191	191	210	210	215	215	235	230	142	136	282	282	200	200	217	215	229	221	209	195	0	0	144	132	152	147	185	185	191	191	166	166	228	228	0	0	227	207
SWC-R	RGY	RGY8	191	191	203	203	230	230	230	214	142	142	309	300	200	200	215	215	253	229	209	195	250	233	144	126	156	147	185	185	191	191	163	163	0	0	137	133	239	207
SWC-R	RGY	RGY9	189	189	203	203	228	228	230	223	132	128	292	292	200	200	200	200	242	221	174	165	241	241	136	124	156	147	193	193	0	0	197	197	220	220	126	126	0	0
SWC-R	RKY	RKY1	191	191	210	210	0	0	230	230	132	132	309	309	208	208	215	215	242	242	199	199	319	300	136	136	147	147	190	190	0	0	0	0	207	200	138	138	227	227
SWC-R	RKY	RKY2	191	191	210	210	220	220	230	230	132	132	320	320	208	208	215	215	242	242	213	199	319	300	136	136	147	147	185	185	0	0	163	163	207	207	138	138	227	227
SWC-R	RLGS	RLGS1	198	193	210	210	230	220	223	214	116	116	320	320	208	200	215	201	239	216	233	233	279	271	136	132	147	147	185	185	0	0	168	160	223	223	138	138	227	227
SWC-R	RLGS	RLGS2	198	198	210	210	215	215	223	223	116	116	309	309	208	195	215	201	236	216	209	209	279	279	136	136	147	147	185	185	0	0	207	207	215	210	138	138	233	227
SWC-R	RLGS	RLGS3	193	193	210	210	215	215	214	214	116	116	309	309	200	200	217	217	242	216	213	199	279	279	132	132	147	147	185	185	0	0	182	182	0	0	138	138	233	227
SWC-R	RLGS	RLGS4	191	191	210	210	228	228	214	214	116	116	309	309	200	200	215	215	242	229	218	209	271	271	138	138	147	147	185	185	0	0	163	163	215	215	130	130	233	207
SWC-R	RLGS	RLGS5	198	198	210	210	228	228	214	214	122	116	309	309	0	0	201	201	242	229	213	213	271	271	132	132	147	147	185	185	0	0	163	163	215	215	130	130	233	207
SWC-R	RLGS	RLGS6	198	198	210	210	220	220	214	214	122	116	309	309	0	0	200	196	242	216	202	184	271	271	136	136	147	147	218	188	0	0	0	0	223	223	137	130	233	207
SWC-R	RLGS	RLGS7	193	193	210	210	215	215	214	214	122	116	309	309	200	200	196	196	253	242	213	213	271	271	132	132	147	147	0	0	0	0	163	163	223	223	130	130	233	207
SWC-R	RLGS	RLGS8	198	189	210	210	228	228	214	214	122	116	309	309	200	200	200	196	253	229	199	199	279	271	132	132	147	147	193	180	195	195	163	163	223	223	130	126	233	217
SWC-R	RLGS	RLGS9	193	193	210	210	208	208	214	214	122	116	309	309	200	200	196	196	242	229	184	184	250	250	132	132	147	147	185	185	0	0	207	200	223	223	130	126	233	223
SWC-R	RLGS	RLGS10	198	198	210	210	215	208	214	214	122	116	309	309	200	200	201	196	247	229	218	218	273	273	132	132	147	147	185	185	0	0	173	173	223	223	133	126	246	223
SWC-R	RLGS	RLGS11	198	189	210	210	220	220	214	214	122	116	309	309	200	200	196	196	236	236	226	213	260	260	144	132	147	147	185	185	0	0	182	182	223	215	126	126	207	207
SWC-R	RFJS	RFJS1	198	193	203	203	230	215	223	223	122	116	309	309	200	200	215	196	229	229	209	199	279	271	132	130	164	147	193	193	0	0	0	0	237	223	137	137	223	223
SWC-R	RFJS	RFJS2	193	193	203	203	228	220	223	223	142	142	309	309	200	200	196	196	253	229	209	199	271	271	132	130	164	147	193	185	0	0	220	207	223	210	137	130	227	207
SWC-R	RFJS	RFJS3	198	189	210	210	230	230	214	214	122	116	309	309	208	208	215	215	253	253	220	220	279	279	144	144	147	147	190	190	191	191	220	190	241	241	0	0	223	207
SWC-R	RFJS	RFJS4	198	189	210	210	228	228	223	223	122	116	309	309	200	200	196	190	242	229	202	177	250	250	144	132	147	143	207	207	0	0	182	182	223	223	137	137	223	223
SWC-R	RFJS	RFJS5	198	198	210	210	230	230	214	214	122	122	309	309	200	200	201	201	229	229	184	184	260	250	0	0	147	147	185	185	0	0	0	0	223	223	136	136	246	223
SWC-R	RMZY	RMZY1	189	189	210	210	0	0	230	214	136	136	282	282	208	208	215	201	242	229	213	213	271	271	138	132	152	143	185	185	195	195	186	173	0	0	135	126	227	223
SWC-R	RMZY	RMZY2	189	189	210	210	0	0	230	214	136	136	282	282	208	208	215	201	242	229	213	213	271	271	138	132	152	143	193	185	195	195	186	173	0	0	135	126	227	223
SWC-R	RMZY	RMZY3	189	189	226	210	0	0	230	214	142	136	300	300	208	208	201	201	242	229	213	213	271	271	160	160	147	147	190	190	195	195	173	173	268	268	135	126	227	213
SWC-R	RMZY	RMZY4	193	189	226	210	235	235	230	230	136	136	300	300	208	208	201	201	229	229	213	213	0	0	144	132	147	147	190	190	195	195	0	0	0	0	135	126	227	223
SWC-R	RMZY	RMZY5	193	189	210	210	235	235	230	230	142	142	300	300	238	238	0	0	242	229	199	184	237	237	144	130	147	147	185	176	195	195	175	175	255	230	135	130	227	207
SWC-R	RMZY	RMZY6	193	189	226	210	230	230	230	230	142	142	309	309	0	0	0	0	242	229	214	195	237	237	144	130	147	147	176	176	201	201	175	175	0	0	126	126	227	207
SWC-R	RMZY	RMZY7	193	189	226	210	235	235	230	230	142	142	309	300	210	210	0	0	242	229	199	195	237	237	144	136	147	147	211	211	195	195	168	168	0	0	135	130	239	223
SWC-R	RMZY	RMZY8	189	189	226	210	235	235	230	230	142	136	300	300	210	210	215	201	229	229	202	184	237	237	144	136	147	147	185	185	201	195	0	0	200	200	130	126	227	207
SWC-R	RMZY	RMZY9	189	189	226	210	235	235	230	230	142	136	300	300	210	210	0	0	229	229	202	184	283	237	144	136	147	147	185	185	201	195	175	175	215	200	130	126	227	207
SWC-R	RMZY	RMZY10	193	193	210	210	0	0	214	214	132	132	309	309	243	243	0	0	229	229	195	195	233	228	144	130	147	147	0	0	195	195	0	0	223	215	135	135	227	227
SWC-R	RMZY	RMZY11	193	193	210	203	0	0	214	214	132	132	309	309	243	243	0	0	267	229	195	195	241	228	130	130	147	147	0	0	195	195	0	0	223	215	138	138	233	227
SWC-R	RMZY	RMZY12	193	193	210	203	0	0	223	223	132	132	309	309	210	210	0	0	267	229	209	195	0	0	144	144	147	147	176	176	195	195	0	0	223	215	138	138	233	213
SWC-R	RMZY	RMZY13	193	193	210	203	0	0	223	223	132	132	300	300	210	210	0	0	267	229	209	195	228	228	144	144	147	147	176	176	201	195	0	0	223	215	138	130	233	213
SWC-R	RMZY	RMZY14	193	193	210	210	0	0	214	214	142	132	309	309	210	210	0	0	253	247	195	184	271	250	144	144	147	147	0	0	195	195	0	0	223	215	138	130	227	227
SWC-R	RMZY	RMZY15	193	193	203	203	0	0	223	223	132	132	309	309	210	210	0	0	229	229	214	194	0	0	136	136	147	147	185	185	195	195	0	0	223	223	137	137	239	239
SWC-R	RMZY	RMZY16	189	189	210	210	0	0	214	214	136	132	300	300	212	210	223	223	253	229	209	209	300	279	144	144	152	152	185	185	195	195	0	0	0	0	133	126	239	239
SWC-R	RMZY	RMZY17	189	189	210	210	0	0	214	214	136	132	300	300	212	210	223	223	253	229	209	209	233	228	144	144	152	152	185	185	195	195	0	0	237	230	133	126	239	239
SWC-R	RMZY	RMZY18	193	193	210	210	0	0	214	214	132	132	309	309	243	243	186	186	229	229	195	195	233	228	144	130	147	147	0	0	195	195	0	0	223	215	135	135	227	227
SWC-R	RMZY	RMZY19	189	189	210	210	228	220	235	235	136	132	300	300	208	200	215	215	229	229	199	199	271	271	138	138	147	147	185	176	0	0	0	0	210	210	0	0	233	207
QLM-R	RFP	RFP1	198	198	210	210	230	215	223	223	128	116	320	320	200	200	201	196	267	229	177	177	233	233	0	0	152	152	185	185	0	0	168	168	223	223	135	133	246	207
QLM-R	RFP	RFP2	200	200	210	210	230	215	223	214	128	128	300	300	200	200	0	0	242	229	209	180	233	233	0	0	152	147	190	190	0	0	173	173	223	215	138	135	246	233
QLM-R	RQL	RQL1	193	193	210	210	239	235	223	223	112	112	320	320	208	208	0	0	242	229	199	199	265	265	138	130	152	147	185	185	201	201	168	168	241	241	137	133	239	227
QLM-R	RQL	RQL2	200	198	210	210	250	250	223	223	128	112	330	330	208	208	0	0	253	229	202	202	0	0	136	136	152	147	200	190	0	0	166	166	241	241	133	133	233	227
QLM-R	RQL	RQL3	193	193	210	210	228	228	214	214	128	120	309	309	208	208	0	0	253	229	199	199	255	245	136	136	152	147	185	185	201	201	168	168	237	237	133	130	233	223
QLM-R	RQL	RQL4	193	193	226	210	230	215	230	214	120	112	320	320	208	208	190	190	253	229	0	0	279	279	130	130	152	147	185	185	0	0	168	168	255	237	133	133	233	227
QLM-R	RQL	RQL5	193	193	210	210	215	215	230	230	112	112	320	320	200	200	0	0	229	229	233	234	0	0	136	136	152	147	207	207	0	0	0	0	237	237	133	133	233	227
QLM-R	RQL	RQL6	198	191	210	210	215	215	214	214	112	112	330	330	208	200	0	0	242	229	199	180	0	0	136	136	152	147	218	200	0	0	0	0	228	228	130	130	233	227
QLM-R	RQL	RQL7	0	0	210	210	220	220	230	214	128	128	330	320	200	200	0	0	267	229	241	218	250	250	144	144	152	147	190	190	201	201	168	168	223	213	137	135	233	227
QLM-R	RQL	RQL8	0	0	210	210	243	235	235	235	132	132	320	320	210	210	0	0	253	229	199	199	279	271	138	132	152	147	190	176	195	195	0	0	237	237	137	137	227	207
QLM-R	RQL	RQL9	193	189	213	213	235	235	235	235	132	132	320	320	210	200	215	215	242	229	208	199	271	271	0	0	152	147	200	200	195	195	0	0	237	237	137	133	233	233
QLM-R	RQL	RQL10	198	198	210	210	239	230	223	214	116	116	309	309	200	200	0	0	242	221	209	209	255	255	0	0	152	147	185	185	195	195	168	163	223	223	138	138	246	233
QLM-R	RQL	RQL11	198	198	210	210	228	215	235	235	116	116	320	320	200	200	0	0	236	229	209	195	0	0	0	0	152	147	185	185	191	191	163	163	223	223	137	137	246	233
QLM-R	RQL	RQL12	198	198	226	210	228	215	223	214	128	116	320	320	200	200	201	201	242	221	0	0	279	279	0	0	152	147	185	185	191	191	168	168	223	223	137	137	246	223
QLM-R	RQL	RQL13	204	198	210	203	228	228	223	214	128	128	320	320	200	200	190	190	221	216	248	237	279	279	0	0	152	147	193	185	191	191	0	0	223	215	138	137	233	233
QLM-R	RQL	RQL14	193	193	210	210	220	220	223	223	122	116	350	330	200	200	0	0	242	229	237	237	0	0	138	138	147	147	185	185	0	0	175	175	0	0	135	130	246	233
QLM-R	RGLD	RGLD1	189	189	210	210	220	220	230	230	128	128	330	330	208	208	0	0	253	229	199	180	250	250	136	136	152	152	185	185	195	195	168	163	237	223	133	133	0	0
QLM-R	RGLD	RGLD2	193	193	210	210	220	220	230	230	128	128	330	330	208	208	0	0	253	229	194	194	250	250	132	132	152	147	0	0	0	0	180	168	200	200	138	133	227	227
QLM-R	RGLD	RGLD3	193	189	210	210	235	220	235	235	128	128	330	330	208	208	0	0	253	229	199	180	271	271	132	132	152	147	207	207	0	0	163	163	0	0	137	130	233	223
QLM-R	RGLD	RGLD4	193	189	210	210	235	235	230	223	128	128	330	330	208	208	0	0	242	242	213	180	250	250	0	0	147	147	185	185	195	195	180	153	223	215	133	126	233	223
QLM-R	RGLD	RGLD5	193	198	210	210	230	222	235	235	128	128	338	338	208	200	0	0	242	242	233	233	250	250	132	132	152	152	200	200	0	0	0	0	223	223	133	133	233	223

## Sheet: Table S6
Table S6 Genetic polymorphism, inbreeding cofficients and bottleneck of 69 Chinese cherry populations.
Type	Geography	Code	N	A	Ar	Ap	Hs	Ho	Fis	GW	T.P.M
Cultivated populations			326
	LFZ-C		109
		CXC	13	1.684	1.202	0	0.197	0.32	-0.623ns	0.24	0.164ns
		CPJ	6	1.947	1.303	0.005	0.301	0.325	-0.079ns	0.284	0.175ns
		CLD	14	1.632	1.192	0	0.187	0.312	-0.665ns	0.202	0.055ns
		CML	3	1.421	1.211	0	0.184	0.316	-0.714ns	0.165	0.039*
		CKD	3	1.842	1.353	0.01	0.382	0.228	0.402**	0.179	NA
		CGX	4	2.053	1.34	0.056	0.347	0.303	0.127ns	0.297	0.519ns
		CQX	4	1.842	1.283	0.004	0.289	0.237	0.182ns	0.336	0.432ns
		CMS	5	2.263	1.388	0.017	0.389	0.368	0.054ns	0.285	0.497ns
		CYA	18	2.737	1.358	0.012	0.357	0.377	-0.057ns	0.248	0.306ns
		CEM	3	1.316	1.165	0	0.14	0.263	-0.875ns	0.165	0.031*
		CJY	6	1.789	1.267	0	0.263	0.307	-0.167ns	0.282	0.465ns
		CHY	8	1.789	1.294	0.001	0.283	0.447	-0.581ns	0.271	0.007**
		CSM	11	2.579	1.348	0.025	0.348	0.359	-0.034ns	0.249	0.348ns
		CMY	5	1.737	1.248	0	0.239	0.316	-0.319ns	0.262	0.250ns
		CPZ	4	1.474	1.216	0	0.197	0.329	-0.667ns	0.197	0.027*
		CBZ	2	1.316	1.211	0	0.158	0.316	-1.000ns	0.146	0.016**
	SWC-C		82
		CFL	10	2.105	1.31	0.002	0.306	0.377	-0.233ns	0.275	0.952ns
		CMZ	4	1.842	1.321	0.006	0.325	0.303	0.068ns	0.249	0.102ns
		CYX	3	1.211	1.13	0	0.105	0.211	-1.000ns	0.132	0.063ns
		CES	2	1.211	1.14	0	0.105	0.211	-1.000ns	0.132	0.063ns
		CAN	4	2.053	1.385	0.041	0.399	0.303	0.242*	0.246	0.091ns
		CFM	3	1.316	1.165	0	0.149	0.228	-0.529ns	0.128	0.031*
		CYL	3	1.474	1.232	0	0.211	0.316	-0.500ns	0.203	0.008**
		CZT	4	2.053	1.394	0.015	0.41	0.307	0.251*	0.265	0.217ns
		CGYa	10	2.842	1.415	0.018	0.418	0.371	0.113ns	0.257	0.142ns
		CZN	5	1.895	1.285	0	0.289	0.379	-0.385ns	0.287	0.519ns
		CBJ	21	2.579	1.368	0.002	0.368	0.366	0.005ns	0.293	0.678ns
		CHeZ	6	2	1.374	0	0.37	0.43	-0.161ns	0.302	0.064ns
		CNY	2	1.737	1.377	0.014	0.382	0.368	0.034ns	0.256	NA
		CZY	3	1.737	1.298	0	0.298	0.298	0.000ns	0.336	0.557ns
		CWN	2	1.421	1.281	0	0.211	0.421	-1.000ns	0.249	0.004**
	QLM-C		30
		CHaZ	4	2.263	1.438	0.031	0.436	0.447	-0.025ns	0.247	0.706ns
		CFP	3	1.632	1.284	0.001	0.281	0.333	-0.188ns	0.265	0.520ns
		CXX	5	2.158	1.395	0.001	0.395	0.4	-0.013ns	0.284	0.389ns
		CSN	4	2.105	1.376	0.001	0.375	0.382	-0.018ns	0.261	0.626ns
		CFX	5	1.895	1.329	0.001	0.332	0.347	-0.016ns	0.24	0.340ns
		CAK	6	1.895	1.301	0.012	0.299	0.316	-0.056ns	0.248	0.147ns
		CTS	3	2.158	1.454	0.005	0.491	0.342	0.304*	0.274	0.860ns
	NEC-C		105
		CTH	9	1.895	1.354	0.004	0.347	0.462	-0.331ns	0.276	0.013*
		CZeZ	13	1.895	1.28	0	0.277	0.368	-0.331ns	0.27	0.127ns
		CLuY	8	2.3	1.356	0.024	0.358	0.336	0.060ns	0.257	0.934ns
		CXJ	5	1.684	1.275	0	0.258	0.411	-0.592ns	0.307	0.024*
		CZJ	7	1.632	1.221	0	0.214	0.301	-0.404ns	0.233	0.074ns
		CSY	6	1.579	1.223	0	0.214	0.316	-0.475ns	0.227	0.020*
		CNJ	4	1.474	1.269	0	0.237	0.461	-0.944ns	0.231	0.001**
		CZaZ	9	2.158	1.345	0.012	0.341	0.404	-0.182ns	0.271	0.252ns
		CHaY	3	1.526	1.274	0	0.246	0.386	-0.571ns	0.251	0.010*
		CWL	6	2.105	1.382	0.016	0.375	0.421	-0.121ns	0.311	0.002**
		CAQ	9	1.842	1.245	0.008	0.237	0.363	-0.531ns	0.276	0.970ns
		CCY	5	1.632	1.262	0.02	0.253	0.337	-0.333ns	0.236	0.010*
		CZC	6	2.053	1.357	0.008	0.359	0.364	-0.015ns	0.296	0.330ns
		CCL	2	1.474	1.281	0	0.194	0.368	-0.714ns	0.254	NA
		CLQ	2	1.842	1.439	0.002	0.421	0.474	-0.125ns	0.346	NA
		CLYi	4	2.053	1.367	0.001	0.371	0.342	0.077ns	0.235	0.002**
		CLaY	7	2.474	1.422	0.007	0.43	0.337	0.216*	0.339	0.145ns
Wild populations			206
	LFZ-W		170
		WXC	5	2.316	NA	NA	NA	NA	NA	NA	NA
		WQX	23	3.842	1.485	0.052	0.489	0.335	0.314**	0.266	0.241ns
		WQC	11	3.105	1.463	0.032	0.477	0.228	0.521**	0.288	0.181ns
		WSM	15	3.789	1.528	0.129	0.534	0.36	0.325**	0.241	0.275ns
		WZGM	31	4.842	1.558	0.055	0.562	0.338	0.398**	0.248	0.156ns
		WGX	40	4.368	1.466	0.048	0.468	0.32	0.315**	0.245	0.011*
		WTL	30	4.947	1.546	0.083	0.55	0.343	0.376**	0.246	0.011*
		WGYu	4	2.263	1.442	0.058	0.484	0.355	0.225*	0.26	0.495ns
		WEM	5	2.474	1.444	0.031	0.464	0.279	0.399**	0.247	0.980ns
		WBZ	6	2.526	1.504	0.023	0.509	0.443	0.129ns	0.232	0.762ns
	SWC-W		17
		WGYa	12	3.474	1.492	0.054	0.504	0.257	0.491**	0.248	0.738ns
		WCQ	5	2.263	NA	NA	NA	NA	NA	NA	NA
	QLM-W		19
		WNG	13	3.316	1.472	0.024	0.481	0.276	0.425**	0.248	0.169ns
		WSN	6	2.579	1.38	0.034	0.388	0.298	0.231*	0.223	0.246ns
N: size of the groups/populations; A: the number of alleles; Ar: the allelic richness averaged across loci estimated by rarefaction using a standard sample size of two; Ap: private allele richness averaged across loci estimated by rarefaction using a standard sample size of two; Hs: gene diversity; Ho: oberved heterozygosity; Fis: inbreeding coefficient; NA: no available; GW: Garza-Williamson ind…

## Sheet: Table S7
Table S7 Mean proportions of assignments at K=3 between wild and cultivated Chinese cherry under Chinese cherry (N=532) and pruned dataset (N=344).
Geographical regions /genetic clusters	Genetic cluster I	Genetic cluster II	Genetic cluster III
Geographical regions (N=532)
LFZ-C	0.832468	0.0569633	0.110725
SWC-C	0.666768	0.211317	0.122049
QLM-C	0.174933	0.600867	0.2244
NEC-C	0.0777714	0.863981	0.058381
LFZ-W	0.103347	0.115735	0.781065
SWC-W	0.180824	0.077	0.742529
QLM-W	0.150368	0.149211	0.700579
Genetic clusters (N=344)
CC1	0.976247	0.00971092	0.0140345
CC2	0.0128176	0.978269	0.0089011
WC	0.0186284	0.0159157	0.965451
Note: The STRUCTURE analyses based on Chinese cherry (N=532) and pruned dataset (N=344) both detect three genetic clusters in this study. For geographical regions, the genetic compositions of LFZ-C and SWC-C mainly consist of the genetic cluster I, the genetic compositions of QLM-C and NEC-C mainly consist of the genetic cluster II, and the genetic compositions of LFZ-W, SWC-W and QLM-W mainly co…

## Sheet: Table S8
Table S8 Membership coefficients (Q values) at K= 3 inferred from the STRUCTURE analysis under Chinese cherry dataset (N=532).
Code	Geographical regions	Populations	Individuals	Genetic clusters	CC1	CC2	WC
1	LFZ-C	CXC	CXC1	1	0.975	0.014	0.01
2	LFZ-C	CXC	CXC2	1	0.975	0.014	0.01
3	LFZ-C	CXC	CXC3	1	0.975	0.014	0.01
4	LFZ-C	CXC	CXC4	1	0.975	0.015	0.01
5	LFZ-C	CXC	CXC5	1	0.958	0.017	0.026
6	LFZ-C	CXC	CXC6	1	0.977	0.012	0.011
7	LFZ-C	CXC	CXC7	1	0.978	0.011	0.011
8	LFZ-C	CXC	CXC8	1	0.977	0.013	0.011
9	LFZ-C	CXC	CXC9	1	0.977	0.012	0.011
10	LFZ-C	CXC	CXC10	1	0.974	0.016	0.01
11	LFZ-C	CXC	CXC11	1	0.961	0.019	0.02
12	LFZ-C	CXC	CXC12	1	0.965	0.026	0.009
13	LFZ-C	CXC	CXC13	1	0.957	0.017	0.026
14	LFZ-C	CPJ	CPJ1	1	0.974	0.016	0.01
15	LFZ-C	CPJ	CPJ2	1	0.864	0.104	0.032
16	LFZ-C	CPJ	CPJ3	1	0.967	0.02	0.013
17	LFZ-C	CPJ	CPJ4	admixed accession	0.298	0.268	0.434
18	LFZ-C	CPJ	CPJ5	1	0.867	0.048	0.085
19	LFZ-C	CPJ	CPJ6	1	0.833	0.047	0.12
20	LFZ-C	CLD	CLD1	1	0.967	0.02	0.013
21	LFZ-C	CLD	CLD2	1	0.974	0.016	0.01
22	LFZ-C	CLD	CLD3	1	0.974	0.016	0.01
23	LFZ-C	CLD	CLD4	1	0.974	0.016	0.01
24	LFZ-C	CLD	CLD5	1	0.924	0.017	0.059
25	LFZ-C	CLD	CLD6	1	0.962	0.018	0.02
26	LFZ-C	CLD	CLD7	1	0.971	0.019	0.01
27	LFZ-C	CLD	CLD8	1	0.974	0.016	0.01
28	LFZ-C	CLD	CLD9	1	0.974	0.016	0.01
29	LFZ-C	CLD	CLD10	1	0.974	0.016	0.01
30	LFZ-C	CLD	CLD11	1	0.975	0.016	0.009
31	LFZ-C	CLD	CLD12	1	0.974	0.016	0.01
32	LFZ-C	CLD	CLD13	1	0.976	0.015	0.009
33	LFZ-C	CLD	CLD14	1	0.974	0.016	0.01
34	LFZ-C	CML	CML1	1	0.974	0.016	0.01
35	LFZ-C	CML	CML2	1	0.973	0.016	0.011
36	LFZ-C	CML	CML3	1	0.968	0.019	0.013
37	LFZ-C	CKD	CKD1	1	0.974	0.016	0.01
38	LFZ-C	CKD	CKD2	1	0.967	0.019	0.015
39	LFZ-C	CKD	CKD3	3	0.018	0.013	0.969
40	LFZ-C	CGX	CGX1	1	0.961	0.022	0.018
41	LFZ-C	CGX	CGX2	1	0.965	0.024	0.011
42	LFZ-C	CGX	CGX3	1	0.929	0.046	0.026
43	LFZ-C	CGX	CGX4	admixed accession	0.218	0.056	0.727
44	LFZ-C	CQX	CQX1	admixed accession	0.706	0.191	0.104
45	LFZ-C	CQX	CQX2	1	0.972	0.017	0.011
46	LFZ-C	CQX	CQX3	1	0.977	0.013	0.01
47	LFZ-C	CQX	CQX4	admixed accession	0.664	0.114	0.222
48	LFZ-C	CMS	CMS1	3	0.127	0.014	0.859
49	LFZ-C	CMS	CMS2	1	0.968	0.019	0.013
50	LFZ-C	CMS	CMS3	1	0.905	0.019	0.076
51	LFZ-C	CMS	CMS4	1	0.978	0.011	0.011
52	LFZ-C	CMS	CMS5	1	0.857	0.015	0.128
53	LFZ-C	CYA	CYA1	1	0.975	0.013	0.012
54	LFZ-C	CYA	CYA2	1	0.973	0.017	0.011
55	LFZ-C	CYA	CYA3	1	0.957	0.027	0.016
56	LFZ-C	CYA	CYA4	admixed accession	0.643	0.303	0.054
57	LFZ-C	CYA	CYA5	admixed accession	0.643	0.303	0.054
58	LFZ-C	CYA	CYA6	admixed accession	0.701	0.26	0.039
59	LFZ-C	CYA	CYA7	1	0.972	0.017	0.011
60	LFZ-C	CYA	CYA8	1	0.972	0.017	0.011
61	LFZ-C	CYA	CYA9	1	0.972	0.018	0.011
62	LFZ-C	CYA	CYA10	1	0.976	0.014	0.01
63	LFZ-C	CYA	CYA11	1	0.956	0.029	0.015
64	LFZ-C	CYA	CYA12	admixed accession	0.644	0.334	0.022
65	LFZ-C	CYA	CYA13	1	0.948	0.02	0.032
66	LFZ-C	CYA	CYA14	3	0.045	0.01	0.945
67	LFZ-C	CYA	CYA15	3	0.053	0.011	0.936
68	LFZ-C	CYA	CYA16	admixed accession	0.422	0.021	0.557
69	LFZ-C	CYA	CYA17	1	0.929	0.025	0.046
70	LFZ-C	CYA	CYA18	admixed accession	0.636	0.014	0.35
71	LFZ-C	CEM	CEM1	1	0.976	0.013	0.011
72	LFZ-C	CEM	CEM2	1	0.973	0.017	0.011
73	LFZ-C	CEM	CEM3	1	0.973	0.017	0.011
74	LFZ-C	CJY	CJY1	1	0.975	0.015	0.01
75	LFZ-C	CJY	CJY2	1	0.959	0.029	0.012
76	LFZ-C	CJY	CJY3	admixed accession	0.556	0.342	0.102
77	LFZ-C	CJY	CJY4	1	0.971	0.02	0.009
78	LFZ-C	CJY	CJY5	1	0.974	0.016	0.01
79	LFZ-C	CJY	CJY6	1	0.95	0.036	0.015
80	LFZ-C	CHY	CHY1	1	0.885	0.072	0.042
81	LFZ-C	CHY	CHY2	1	0.822	0.139	0.039
82	LFZ-C	CHY	CHY3	1	0.929	0.025	0.046
83	LFZ-C	CHY	CHY4	1	0.929	0.025	0.046
84	LFZ-C	CHY	CHY5	1	0.931	0.022	0.047
85	LFZ-C	CHY	CHY6	1	0.931	0.022	0.047
86	LFZ-C	CHY	CHY7	admixed accession	0.633	0.128	0.239
87	LFZ-C	CHY	CHY8	admixed accession	0.777	0.081	0.142
88	LFZ-C	CSM	CSM1	1	0.978	0.011	0.011
89	LFZ-C	CSM	CSM2	1	0.965	0.01	0.024
90	LFZ-C	CSM	CSM3	1	0.909	0.014	0.077
91	LFZ-C	CSM	CSM4	1	0.977	0.013	0.01
92	LFZ-C	CSM	CSM5	admixed accession	0.694	0.029	0.278
93	LFZ-C	CSM	CSM6	3	0.083	0.049	0.868
94	LFZ-C	CSM	CSM7	3	0.049	0.043	0.909
95	LFZ-C	CSM	CSM8	admixed accession	0.039	0.163	0.799
96	LFZ-C	CSM	CSM9	admixed accession	0.146	0.43	0.425
97	LFZ-C	CSM	CSM10	1	0.975	0.015	0.01
98	LFZ-C	CSM	CSM11	1	0.974	0.016	0.01
99	LFZ-C	CMY	CMY1	1	0.974	0.016	0.01
100	LFZ-C	CMY	CMY2	1	0.974	0.016	0.01
101	LFZ-C	CMY	CMY3	1	0.959	0.029	0.013
102	LFZ-C	CMY	CMY4	admixed accession	0.729	0.201	0.071
103	LFZ-C	CMY	CMY5	1	0.93	0.056	0.014
104	LFZ-C	CPZ	CPZ1	admixed accession	0.646	0.325	0.029
105	LFZ-C	CPZ	CPZ2	admixed accession	0.684	0.283	0.033
106	LFZ-C	CPZ	CPZ3	admixed accession	0.722	0.198	0.081
107	LFZ-C	CPZ	CPZ4	admixed accession	0.722	0.198	0.081
108	LFZ-C	CBZ	CBZ1	1	0.977	0.013	0.011
109	LFZ-C	CBZ	CBZ2	1	0.977	0.013	0.011
110	SWC-C	CFL	CFL1	admixed accession	0.65	0.318	0.032
111	SWC-C	CFL	CFL2	admixed accession	0.573	0.404	0.023
112	SWC-C	CFL	CFL3	admixed accession	0.574	0.404	0.022
113	SWC-C	CFL	CFL4	admixed accession	0.416	0.455	0.129
114	SWC-C	CFL	CFL5	admixed accession	0.464	0.515	0.021
115	SWC-C	CFL	CFL6	2	0.076	0.811	0.113
116	SWC-C	CFL	CFL7	2	0.076	0.812	0.112
117	SWC-C	CFL	CFL8	1	0.936	0.046	0.018
118	SWC-C	CFL	CFL9	1	0.898	0.041	0.061
119	SWC-C	CFL	CFL10	admixed accession	0.719	0.209	0.073
120	SWC-C	CMZ	CMZ1	1	0.965	0.025	0.01
121	SWC-C	CMZ	CMZ2	1	0.975	0.015	0.01
122	SWC-C	CMZ	CMZ3	admixed accession	0.376	0.063	0.561
123	SWC-C	CMZ	CMZ4	1	0.958	0.012	0.03
124	SWC-C	CYX	CYX1	admixed accession	0.303	0.666	0.032
125	SWC-C	CYX	CYX2	admixed accession	0.302	0.666	0.032
126	SWC-C	CYX	CYX3	admixed accession	0.3	0.674	0.026
127	SWC-C	CES	CES1	admixed accession	0.303	0.666	0.031
128	SWC-C	CES	CES2	admixed accession	0.303	0.666	0.032
129	SWC-C	CAN	CAN1	1	0.981	0.009	0.01
130	SWC-C	CAN	CAN2	3	0.039	0.012	0.95
131	SWC-C	CAN	CAN3	1	0.964	0.015	0.021
132	SWC-C	CAN	CAN4	1	0.979	0.011	0.01
133	SWC-C	CFM	CFM1	admixed accession	0.295	0.687	0.018
134	SWC-C	CFM	CFM2	admixed accession	0.449	0.518	0.033
135	SWC-C	CFM	CFM3	admixed accession	0.333	0.639	0.028
136	SWC-C	CYL	CYL1	1	0.981	0.009	0.01
137	SWC-C	CYL	CYL2	1	0.931	0.019	0.051
138	SWC-C	CYL	CYL3	1	0.981	0.009	0.01
139	SWC-C	CZT	CZT1	admixed accession	0.28	0.679	0.042
140	SWC-C	CZT	CZT2	admixed accession	0.281	0.678	0.042
141	SWC-C	CZT	CZT3	admixed accession	0.344	0.02	0.636
142	SWC-C	CZT	CZT4	1	0.978	0.011	0.011
143	SWC-C	CGYa	CGYa1	1	0.966	0.014	0.02
144	SWC-C	CGYa	CGYa2	1	0.966	0.014	0.02
145	SWC-C	CGYa	CGYa3	admixed accession	0.572	0.312	0.116
146	SWC-C	CGYa	CGYa4	1	0.962	0.016	0.022
147	SWC-C	CGYa	CGYa5	3	0.047	0.025	0.928
148	SWC-C	CGYa	CGYa6	admixed accession	0.472	0.071	0.457
149	SWC-C	CGYa	CGYa7	3	0.027	0.019	0.955
150	SWC-C	CGYa	CGYa8	1	0.807	0.01	0.183
151	SWC-C	CGYa	CGYa9	admixed accession	0.528	0.324	0.148
152	SWC-C	CGYa	CGYa10	1	0.968	0.013	0.019
153	SWC-C	CZN	CZN1	1	0.946	0.015	0.039
154	SWC-C	CZN	CZN2	1	0.946	0.015	0.039
155	SWC-C	CZN	CZN3	1	0.957	0.019	0.024
156	SWC-C	CZN	CZN4	1	0.932	0.016	0.052
157	SWC-C	CZN	CZN5	admixed accession	0.258	0.048	0.694
158	SWC-C	CBJ	CBJ1	admixed accession	0.606	0.108	0.287
159	SWC-C	CBJ	CBJ2	3	0.08	0.1	0.82
160	SWC-C	CBJ	CBJ3	admixed accession	0.783	0.09	0.127
161	SWC-C	CBJ	CBJ4	admixed accession	0.61	0.359	0.031
162	SWC-C	CBJ	CBJ5	admixed accession	0.523	0.427	0.049
163	SWC-C	CBJ	CBJ6	admixed accession	0.545	0.428	0.028
164	SWC-C	CBJ	CBJ7	1	0.883	0.098	0.019
165	SWC-C	CBJ	CBJ8	1	0.942	0.036	0.021
166	SWC-C	CBJ	CBJ9	1	0.886	0.087	0.027
167	SWC-C	CBJ	CBJ10	admixed accession	0.785	0.134	0.082
168	SWC-C	CBJ	CBJ11	1	0.847	0.117	0.037
169	SWC-C	CBJ	CBJ12	1	0.939	0.013	0.048
170	SWC-C	CBJ	CBJ13	1	0.897	0.018	0.085
171	SWC-C	CBJ	CBJ14	1	0.922	0.052	0.025
172	SWC-C	CBJ	CBJ15	1	0.864	0.102	0.035
173	SWC-C	CBJ	CBJ16	admixed accession	0.736	0.229	0.035
174	SWC-C	CBJ	CBJ17	admixed accession	0.773	0.152	0.075
175	SWC-C	CBJ	CBJ18	admixed accession	0.772	0.153	0.075
176	SWC-C	CBJ	CBJ19	1	0.937	0.013	0.05
177	SWC-C	CBJ	CBJ20	1	0.942	0.039	0.019
178	SWC-C	CBJ	CBJ21	2	0.023	0.945	0.032
179	SWC-C	CHeZ	CHeZ1	admixed accession	0.632	0.271	0.097
180	SWC-C	CHeZ	CHeZ2	1	0.838	0.031	0.131
181	SWC-C	CHeZ	CHeZ3	admixed accession	0.706	0.258	0.036
182	SWC-C	CHeZ	CHeZ4	admixed accession	0.708	0.257	0.036
183	SWC-C	CHeZ	CHeZ5	admixed accession	0.633	0.27	0.097
184	SWC-C	CHeZ	CHeZ6	1	0.95	0.028	0.022
185	SWC-C	CNY	CNY1	1	0.828	0.101	0.071
186	SWC-C	CNY	CNY2	admixed accession	0.709	0.043	0.248
187	SWC-C	CZY	CZY1	1	0.952	0.01	0.038
188	SWC-C	CZY	CZY2	1	0.956	0.026	0.018
189	SWC-C	CZY	CZY3	1	0.937	0.046	0.017
190	SWC-C	CWN	CWN1	admixed accession	0.597	0.286	0.117
191	SWC-C	CWN	CWN2	admixed accession	0.597	0.286	0.117
192	QLM-C	CHaZ	CHaZ1	admixed accession	0.424	0.048	0.528
193	QLM-C	CHaZ	CHaZ2	admixed accession	0.33	0.027	0.643
194	QLM-C	CHaZ	CHaZ3	3	0.062	0.099	0.839
195	QLM-C	CHaZ	CHaZ4	2	0.171	0.8	0.029
196	QLM-C	CFP	CFP1	2	0.166	0.802	0.033
197	QLM-C	CFP	CFP2	2	0.044	0.934	0.022
198	QLM-C	CFP	CFP3	2	0.041	0.944	0.016
199	QLM-C	CXX	CXX1	2	0.038	0.945	0.017
200	QLM-C	CXX	CXX2	admixed accession	0.24	0.699	0.061
201	QLM-C	CXX	CXX3	2	0.02	0.957	0.024
202	QLM-C	CXX	CXX4	2	0.024	0.963	0.013
203	QLM-C	CXX	CXX5	admixed accession	0.528	0.213	0.259
204	QLM-C	CSN	CSN1	2	0.016	0.97	0.015
205	QLM-C	CSN	CSN2	3	0.027	0.156	0.817
206	QLM-C	CSN	CSN3	admixed accession	0.185	0.56	0.255
207	QLM-C	CSN	CSN4	admixed accession	0.25	0.525	0.225
208	QLM-C	CFX	CFX1	admixed accession	0.219	0.756	0.026
209	QLM-C	CFX	CFX2	admixed accession	0.312	0.654	0.035
210	QLM-C	CFX	CFX3	admixed accession	0.492	0.49	0.018
211	QLM-C	CFX	CFX4	admixed accession	0.192	0.558	0.25
212	QLM-C	CFX	CFX5	admixed accession	0.1	0.182	0.718
213	QLM-C	CAK	CAK1	admixed accession	0.226	0.746	0.028
214	QLM-C	CAK	CAK2	admixed accession	0.231	0.746	0.023
215	QLM-C	CAK	CAK3	admixed accession	0.112	0.482	0.405
216	QLM-C	CAK	CAK4	admixed accession	0.084	0.481	0.435
217	QLM-C	CAK	CAK5	admixed accession	0.085	0.482	0.434
218	QLM-C	CAK	CAK6	2	0.018	0.966	0.016
219	QLM-C	CTS	CTS1	2	0.013	0.963	0.024
220	QLM-C	CTS	CTS2	2	0.079	0.821	0.1
221	QLM-C	CTS	CTS3	admixed accession	0.519	0.057	0.424
222	NEC-C	CTH	CTH1	2	0.02	0.964	0.016
223	NEC-C	CTH	CTH2	2	0.016	0.973	0.011
224	NEC-C	CTH	CTH3	2	0.025	0.962	0.013
225	NEC-C	CTH	CTH4	2	0.032	0.955	0.014
226	NEC-C	CTH	CTH5	2	0.032	0.955	0.014
227	NEC-C	CTH	CTH6	2	0.032	0.955	0.013
228	NEC-C	CTH	CTH7	2	0.043	0.942	0.016
229	NEC-C	CTH	CTH8	admixed accession	0.089	0.716	0.195
230	NEC-C	CTH	CTH9	2	0.048	0.9	0.052
231	NEC-C	CZeZ	CZeZ1	2	0.021	0.966	0.013
232	NEC-C	CZeZ	CZeZ2	2	0.017	0.971	0.012
233	NEC-C	CZeZ	CZeZ3	2	0.02	0.966	0.013
234	NEC-C	CZeZ	CZeZ4	admixed accession	0.555	0.433	0.011
235	NEC-C	CZeZ	CZeZ5	admixed accession	0.613	0.369	0.018
236	NEC-C	CZeZ	CZeZ6	2	0.016	0.971	0.012
237	NEC-C	CZeZ	CZeZ7	2	0.021	0.966	0.013
238	NEC-C	CZeZ	CZeZ8	2	0.022	0.966	0.012
239	NEC-C	CZeZ	CZeZ9	admixed accession	0.341	0.627	0.033
240	NEC-C	CZeZ	CZeZ10	2	0.016	0.971	0.012
241	NEC-C	CZeZ	CZeZ11	2	0.021	0.966	0.013
242	NEC-C	CZeZ	CZeZ12	2	0.022	0.966	0.012
243	NEC-C	CZeZ	CZeZ13	2	0.024	0.964	0.012
244	NEC-C	CLuY	CLuY1	admixed accession	0.153	0.22	0.627
245	NEC-C	CLuY	CLuY2	admixed accession	0.286	0.268	0.446
246	NEC-C	CLuY	CLuY3	2	0.012	0.978	0.01
247	NEC-C	CLuY	CLuY4	2	0.013	0.978	0.01
248	NEC-C	CLuY	CLuY5	admixed accession	0.284	0.498	0.218
249	NEC-C	CLuY	CLuY6	2	0.015	0.975	0.01
250	NEC-C	CLuY	CLuY7	2	0.012	0.979	0.009
251	NEC-C	CLuY	CLuY8	admixed accession	0.387	0.592	0.022
252	NEC-C	CXJ	CXJ1	2	0.017	0.961	0.022
253	NEC-C	CXJ	CXJ2	2	0.017	0.961	0.022
254	NEC-C	CXJ	CXJ3	2	0.018	0.961	0.022
255	NEC-C	CXJ	CXJ4	2	0.017	0.961	0.022
256	NEC-C	CXJ	CXJ5	2	0.024	0.965	0.011
257	NEC-C	CZJ	CZJ1	2	0.032	0.957	0.011
258	NEC-C	CZJ	CZJ2	2	0.024	0.965	0.011
259	NEC-C	CZJ	CZJ3	2	0.032	0.957	0.011
260	NEC-C	CZJ	CZJ4	admixed accession	0.135	0.76	0.105
261	NEC-C	CZJ	CZJ5	admixed accession	0.135	0.76	0.105
262	NEC-C	CZJ	CZJ6	admixed accession	0.135	0.761	0.105
263	NEC-C	CZJ	CZJ7	2	0.032	0.957	0.011
264	NEC-C	CSY	CSY1	2	0.024	0.966	0.01
265	NEC-C	CSY	CSY2	2	0.024	0.965	0.011
266	NEC-C	CSY	CSY3	2	0.032	0.957	0.011
267	NEC-C	CSY	CSY4	2	0.032	0.957	0.012
268	NEC-C	CSY	CSY5	admixed accession	0.147	0.745	0.108
269	NEC-C	CSY	CSY6	admixed accession	0.147	0.745	0.108
270	NEC-C	CNJ	CNJ1	2	0.055	0.918	0.027
271	NEC-C	CNJ	CNJ2	2	0.074	0.895	0.031
272	NEC-C	CNJ	CNJ3	2	0.055	0.918	0.027
273	NEC-C	CNJ	CNJ4	2	0.055	0.918	0.027
274	NEC-C	CZaZ	CZaZ1	2	0.027	0.955	0.018
275	NEC-C	CZaZ	CZaZ2	2	0.028	0.952	0.02
276	NEC-C	CZaZ	CZaZ3	2	0.018	0.97	0.012
277	NEC-C	CZaZ	CZaZ4	2	0.018	0.97	0.012
278	NEC-C	CZaZ	CZaZ5	2	0.021	0.967	0.013
279	NEC-C	CZaZ	CZaZ6	admixed accession	0.136	0.79	0.074
280	NEC-C	CZaZ	CZaZ7	2	0.02	0.966	0.013
281	NEC-C	CZaZ	CZaZ8	2	0.021	0.966	0.013
282	NEC-C	CZaZ	CZaZ9	2	0.013	0.902	0.085
283	NEC-C	CHaY	CHaY1	2	0.013	0.978	0.01
284	NEC-C	CHaY	CHaY2	2	0.022	0.955	0.023
285	NEC-C	CHaY	CHaY3	2	0.013	0.971	0.016
286	NEC-C	CWL	CWL1	2	0.014	0.965	0.021
287	NEC-C	CWL	CWL2	admixed accession	0.166	0.368	0.466
288	NEC-C	CWL	CWL3	admixed accession	0.288	0.637	0.075
289	NEC-C	CWL	CWL4	admixed accession	0.013	0.738	0.25
290	NEC-C	CWL	CWL5	admixed accession	0.299	0.548	0.153
291	NEC-C	CWL	CWL6	2	0.108	0.869	0.023
292	NEC-C	CAQ	CAQ1	2	0.013	0.978	0.009
293	NEC-C	CAQ	CAQ2	2	0.014	0.976	0.01
294	NEC-C	CAQ	CAQ3	2	0.014	0.976	0.01
295	NEC-C	CAQ	CAQ4	2	0.013	0.944	0.043
296	NEC-C	CAQ	CAQ5	2	0.013	0.956	0.031
297	NEC-C	CAQ	CAQ6	2	0.014	0.976	0.01
298	NEC-C	CAQ	CAQ7	2	0.014	0.976	0.01
299	NEC-C	CAQ	CAQ8	admixed accession	0.045	0.717	0.239
300	NEC-C	CAQ	CAQ9	2	0.013	0.978	0.009
301	NEC-C	CCY	CCY1	admixed accession	0.019	0.506	0.475
302	NEC-C	CCY	CCY2	2	0.013	0.978	0.01
303	NEC-C	CCY	CCY3	2	0.013	0.967	0.019
304	NEC-C	CCY	CCY4	2	0.013	0.978	0.009
305	NEC-C	CCY	CCY5	2	0.013	0.978	0.009
306	NEC-C	CZC	CZC1	admixed accession	0.149	0.547	0.304
307	NEC-C	CZC	CZC2	2	0.014	0.975	0.01
308	NEC-C	CZC	CZC3	2	0.02	0.965	0.015
309	NEC-C	CZC	CZC4	2	0.012	0.974	0.014
310	NEC-C	CZC	CZC5	admixed accession	0.313	0.64	0.048
311	NEC-C	CZC	CZC6	2	0.023	0.963	0.015
312	NEC-C	CCL	CCL1	2	0.014	0.976	0.01
313	NEC-C	CCL	CCL2	2	0.042	0.94	0.019
314	NEC-C	CLQ	CLQ1	admixed accession	0.207	0.67	0.124
315	NEC-C	CLQ	CLQ2	2	0.013	0.975	0.011
316	NEC-C	CLYi	CLYi1	2	0.045	0.888	0.068
317	NEC-C	CLYi	CLYi2	admixed accession	0.776	0.035	0.189
318	NEC-C	CLYi	CLYi3	2	0.032	0.953	0.015
319	NEC-C	CLYi	CLYi4	2	0.012	0.978	0.01
320	NEC-C	CLaY	CLaY1	2	0.016	0.966	0.018
321	NEC-C	CLaY	CLaY2	admixed accession	0.435	0.32	0.246
322	NEC-C	CLaY	CLaY3	2	0.01	0.977	0.014
323	NEC-C	CLaY	CLaY4	2	0.016	0.972	0.012
324	NEC-C	CLaY	CLaY5	2	0.024	0.957	0.019
325	NEC-C	CLaY	CLaY6	2	0.05	0.896	0.054
326	NEC-C	CLaY	CLaY7	2	0.01	0.978	0.013
327	LFZ-W	WXC	WXC1	admixed accession	0.227	0.041	0.732
328	LFZ-W	WXC	WXC2	3	0.025	0.02	0.955
329	LFZ-W	WXC	WXC3	3	0.015	0.009	0.976
330	LFZ-W	WXC	WXC4	3	0.021	0.061	0.918
331	LFZ-W	WXC	WXC5	admixed accession	0.105	0.113	0.782
332	LFZ-W	WQX	WQX1	3	0.022	0.029	0.949
333	LFZ-W	WQX	WQX2	3	0.054	0.019	0.927
334	LFZ-W	WQX	WQX3	admixed accession	0.544	0.269	0.187
335	LFZ-W	WQX	WQX4	3	0.108	0.058	0.834
336	LFZ-W	WQX	WQX5	3	0.012	0.028	0.96
337	LFZ-W	WQX	WQX6	3	0.012	0.015	0.973
338	LFZ-W	WQX	WQX7	admixed accession	0.019	0.254	0.727
339	LFZ-W	WQX	WQX8	3	0.051	0.02	0.93
340	LFZ-W	WQX	WQX9	3	0.043	0.104	0.853
341	LFZ-W	WQX	WQX10	3	0.059	0.086	0.855
342	LFZ-W	WQX	WQX11	admixed accession	0.27	0.035	0.695
343	LFZ-W	WQX	WQX12	admixed accession	0.19	0.054	0.756
344	LFZ-W	WQX	WQX13	admixed accession	0.025	0.202	0.773
345	LFZ-W	WQX	WQX14	admixed accession	0.767	0.053	0.179
346	LFZ-W	WQX	WQX15	3	0.023	0.049	0.928
347	LFZ-W	WQX	WQX16	3	0.04	0.034	0.927
348	LFZ-W	WQX	WQX17	3	0.056	0.015	0.929
349	LFZ-W	WQX	WQX18	3	0.105	0.023	0.872
350	LFZ-W	WQX	WQX19	3	0.032	0.022	0.947
351	LFZ-W	WQX	WQX20	admixed accession	0.145	0.12	0.735
352	LFZ-W	WQX	WQX21	3	0.026	0.027	0.947
353	LFZ-W	WQX	WQX22	3	0.013	0.016	0.972
354	LFZ-W	WQX	WQX23	admixed accession	0.352	0.512	0.137
355	LFZ-W	WQC	WQC1	admixed accession	0.103	0.28	0.617
356	LFZ-W	WQC	WQC2	admixed accession	0.113	0.248	0.64
357	LFZ-W	WQC	WQC3	admixed accession	0.134	0.116	0.75
358	LFZ-W	WQC	WQC4	admixed accession	0.287	0.592	0.121
359	LFZ-W	WQC	WQC5	admixed accession	0.066	0.155	0.779
360	LFZ-W	WQC	WQC6	3	0.077	0.058	0.865
361	LFZ-W	WQC	WQC7	3	0.064	0.022	0.914
362	LFZ-W	WQC	WQC8	3	0.043	0.076	0.881
363	LFZ-W	WQC	WQC9	3	0.156	0.044	0.8
364	LFZ-W	WQC	WQC10	3	0.011	0.028	0.961
365	LFZ-W	WQC	WQC11	3	0.105	0.065	0.83
366	LFZ-W	WSM	WSM1	admixed accession	0.445	0.048	0.507
367	LFZ-W	WSM	WSM2	3	0.021	0.098	0.881
368	LFZ-W	WSM	WSM3	3	0.02	0.145	0.835
369	LFZ-W	WSM	WSM4	3	0.035	0.016	0.949
370	LFZ-W	WSM	WSM5	3	0.104	0.022	0.874
371	LFZ-W	WSM	WSM6	3	0.021	0.012	0.967
372	LFZ-W	WSM	WSM7	3	0.022	0.014	0.964
373	LFZ-W	WSM	WSM8	3	0.089	0.054	0.857
374	LFZ-W	WSM	WSM9	3	0.051	0.074	0.876
375	LFZ-W	WSM	WSM10	admixed accession	0.043	0.673	0.284
376	LFZ-W	WSM	WSM11	admixed accession	0.039	0.713	0.249
377	LFZ-W	WSM	WSM12	admixed accession	0.039	0.712	0.249
378	LFZ-W	WSM	WSM13	admixed accession	0.039	0.712	0.249
379	LFZ-W	WSM	WSM14	3	0.017	0.053	0.929
380	LFZ-W	WSM	WSM15	admixed accession	0.156	0.061	0.784
381	LFZ-W	WZGM	WZGM1	3	0.017	0.011	0.972
382	LFZ-W	WZGM	WZGM2	3	0.05	0.031	0.919
383	LFZ-W	WZGM	WZGM3	3	0.038	0.029	0.934
384	LFZ-W	WZGM	WZGM4	3	0.035	0.038	0.927
385	LFZ-W	WZGM	WZGM5	3	0.079	0.03	0.892
386	LFZ-W	WZGM	WZGM6	admixed accession	0.038	0.702	0.26
387	LFZ-W	WZGM	WZGM7	2	0.034	0.807	0.16
388	LFZ-W	WZGM	WZGM8	3	0.019	0.024	0.957
389	LFZ-W	WZGM	WZGM9	3	0.024	0.048	0.929
390	LFZ-W	WZGM	WZGM10	admixed accession	0.01	0.662	0.328
391	LFZ-W	WZGM	WZGM11	3	0.018	0.15	0.832
392	LFZ-W	WZGM	WZGM12	3	0.043	0.013	0.944
393	LFZ-W	WZGM	WZGM13	admixed accession	0.203	0.738	0.059
394	LFZ-W	WZGM	WZGM14	3	0.123	0.077	0.8
395	LFZ-W	WZGM	WZGM15	3	0.031	0.028	0.942
396	LFZ-W	WZGM	WZGM16	3	0.019	0.014	0.966
397	LFZ-W	WZGM	WZGM17	3	0.048	0.152	0.8
398	LFZ-W	WZGM	WZGM18	3	0.037	0.032	0.931
399	LFZ-W	WZGM	WZGM19	admixed accession	0.372	0.524	0.104
400	LFZ-W	WZGM	WZGM20	3	0.041	0.038	0.921
401	LFZ-W	WZGM	WZGM21	3	0.056	0.039	0.906
402	LFZ-W	WZGM	WZGM22	admixed accession	0.107	0.114	0.78
403	LFZ-W	WZGM	WZGM23	admixed accession	0.111	0.116	0.773
404	LFZ-W	WZGM	WZGM24	admixed accession	0.345	0.075	0.58
405	LFZ-W	WZGM	WZGM25	3	0.036	0.064	0.901
406	LFZ-W	WZGM	WZGM26	admixed accession	0.074	0.199	0.727
407	LFZ-W	WZGM	WZGM27	3	0.05	0.032	0.919
408	LFZ-W	WZGM	WZGM28	admixed accession	0.069	0.27	0.661
409	LFZ-W	WZGM	WZGM29	3	0.041	0.026	0.933
410	LFZ-W	WZGM	WZGM30	3	0.026	0.01	0.964
411	LFZ-W	WZGM	WZGM31	3	0.094	0.028	0.879
412	LFZ-W	WGX	WGX1	admixed accession	0.578	0.036	0.386
413	LFZ-W	WGX	WGX2	3	0.101	0.023	0.876
414	LFZ-W	WGX	WGX3	3	0.033	0.015	0.952
415	LFZ-W	WGX	WGX4	3	0.031	0.079	0.89
416	LFZ-W	WGX	WGX5	admixed accession	0.389	0.024	0.586
417	LFZ-W	WGX	WGX6	3	0.05	0.019	0.931
418	LFZ-W	WGX	WGX7	3	0.127	0.025	0.848
419	LFZ-W	WGX	WGX8	admixed accession	0.539	0.017	0.444
420	LFZ-W	WGX	WGX9	3	0.114	0.036	0.85
421	LFZ-W	WGX	WGX10	3	0.07	0.045	0.886
422	LFZ-W	WGX	WGX11	admixed accession	0.241	0.058	0.701
423	LFZ-W	WGX	WGX12	admixed accession	0.37	0.024	0.606
424	LFZ-W	WGX	WGX13	3	0.055	0.031	0.914
425	LFZ-W	WGX	WGX14	3	0.02	0.02	0.961
426	LFZ-W	WGX	WGX15	3	0.026	0.022	0.952
427	LFZ-W	WGX	WGX16	3	0.016	0.015	0.969
428	LFZ-W	WGX	WGX17	3	0.025	0.026	0.949
429	LFZ-W	WGX	WGX18	3	0.047	0.04	0.912
430	LFZ-W	WGX	WGX19	3	0.019	0.046	0.936
431	LFZ-W	WGX	WGX20	admixed accession	0.29	0.037	0.673
432	LFZ-W	WGX	WGX21	3	0.084	0.116	0.8
433	LFZ-W	WGX	WGX22	admixed accession	0.044	0.211	0.745
434	LFZ-W	WGX	WGX23	3	0.066	0.103	0.832
435	LFZ-W	WGX	WGX24	admixed accession	0.652	0.291	0.057
436	LFZ-W	WGX	WGX25	3	0.029	0.081	0.89
437	LFZ-W	WGX	WGX26	admixed accession	0.138	0.076	0.787
438	LFZ-W	WGX	WGX27	admixed accession	0.109	0.326	0.566
439	LFZ-W	WGX	WGX28	admixed accession	0.143	0.128	0.728
440	LFZ-W	WGX	WGX29	3	0.046	0.071	0.883
441	LFZ-W	WGX	WGX30	3	0.024	0.045	0.931
442	LFZ-W	WGX	WGX31	admixed accession	0.503	0.415	0.082
443	LFZ-W	WGX	WGX32	3	0.019	0.024	0.957
444	LFZ-W	WGX	WGX33	admixed accession	0.069	0.299	0.632
445	LFZ-W	WGX	WGX34	admixed accession	0.16	0.334	0.507
446	LFZ-W	WGX	WGX35	3	0.012	0.019	0.969
447	LFZ-W	WGX	WGX36	3	0.098	0.078	0.824
448	LFZ-W	WGX	WGX37	admixed accession	0.021	0.256	0.723
449	LFZ-W	WGX	WGX38	3	0.024	0.098	0.879
450	LFZ-W	WGX	WGX39	3	0.02	0.142	0.838
451	LFZ-W	WGX	WGX40	3	0.022	0.171	0.807
452	LFZ-W	WTL	WTL1	3	0.055	0.028	0.917
453	LFZ-W	WTL	WTL2	3	0.134	0.02	0.846
454	LFZ-W	WTL	WTL3	3	0.029	0.023	0.948
455	LFZ-W	WTL	WTL4	3	0.011	0.016	0.973
456	LFZ-W	WTL	WTL5	3	0.019	0.17	0.811
457	LFZ-W	WTL	WTL6	3	0.008	0.031	0.961
458	LFZ-W	WTL	WTL7	3	0.034	0.016	0.95
459	LFZ-W	WTL	WTL8	3	0.031	0.077	0.892
460	LFZ-W	WTL	WTL9	3	0.063	0.035	0.903
461	LFZ-W	WTL	WTL10	3	0.023	0.054	0.923
462	LFZ-W	WTL	WTL11	3	0.03	0.097	0.873
463	LFZ-W	WTL	WTL12	3	0.055	0.031	0.914
464	LFZ-W	WTL	WTL13	admixed accession	0.252	0.17	0.578
465	LFZ-W	WTL	WTL14	3	0.124	0.024	0.851
466	LFZ-W	WTL	WTL15	admixed accession	0.183	0.026	0.791
467	LFZ-W	WTL	WTL16	3	0.054	0.029	0.917
468	LFZ-W	WTL	WTL17	3	0.029	0.046	0.925
469	LFZ-W	WTL	WTL18	admixed accession	0.223	0.046	0.731
470	LFZ-W	WTL	WTL19	3	0.105	0.028	0.867
471	LFZ-W	WTL	WTL20	3	0.015	0.024	0.962
472	LFZ-W	WTL	WTL21	3	0.019	0.02	0.962
473	LFZ-W	WTL	WTL22	3	0.016	0.018	0.966
474	LFZ-W	WTL	WTL23	3	0.072	0.033	0.895
475	LFZ-W	WTL	WTL24	3	0.047	0.052	0.901
476	LFZ-W	WTL	WTL25	3	0.021	0.019	0.961
477	LFZ-W	WTL	WTL26	3	0.032	0.056	0.912
478	LFZ-W	WTL	WTL27	3	0.042	0.016	0.942
479	LFZ-W	WTL	WTL28	3	0.008	0.02	0.972
480	LFZ-W	WTL	WTL29	3	0.088	0.104	0.808
481	LFZ-W	WTL	WTL30	3	0.088	0.049	0.863
482	LFZ-W	WGYu	WGYu1	admixed accession	0.446	0.058	0.496
483	LFZ-W	WGYu	WGYu2	3	0.04	0.032	0.928
484	LFZ-W	WGYu	WGYu3	3	0.138	0.04	0.823
485	LFZ-W	WGYu	WGYu4	3	0.032	0.062	0.906
486	LFZ-W	WEM	WEM1	1	0.831	0.118	0.051
487	LFZ-W	WEM	WEM2	admixed accession	0.07	0.39	0.54
488	LFZ-W	WEM	WEM3	3	0.133	0.039	0.828
489	LFZ-W	WEM	WEM4	3	0.028	0.106	0.866
490	LFZ-W	WEM	WEM5	admixed accession	0.165	0.19	0.645
491	LFZ-W	WBZ	WBZ1	3	0.022	0.019	0.959
492	LFZ-W	WBZ	WBZ2	admixed accession	0.211	0.018	0.771
493	LFZ-W	WBZ	WBZ3	3	0.019	0.04	0.941
494	LFZ-W	WBZ	WBZ4	admixed accession	0.061	0.296	0.643
495	LFZ-W	WBZ	WBZ5	admixed accession	0.061	0.296	0.643
496	LFZ-W	WBZ	WBZ6	3	0.029	0.171	0.8
497	SWC-W	WGYa	WGYa1	admixed accession	0.063	0.453	0.485
498	SWC-W	WGYa	WGYa2	admixed accession	0.627	0.013	0.36
499	SWC-W	WGYa	WGYa3	admixed accession	0.799	0.042	0.16
500	SWC-W	WGYa	WGYa4	admixed accession	0.479	0.052	0.469
501	SWC-W	WGYa	WGYa5	3	0.032	0.058	0.91
502	SWC-W	WGYa	WGYa6	3	0.084	0.106	0.811
503	SWC-W	WGYa	WGYa7	3	0.011	0.013	0.976
504	SWC-W	WGYa	WGYa8	3	0.013	0.016	0.972
505	SWC-W	WGYa	WGYa9	admixed accession	0.285	0.035	0.681
506	SWC-W	WGYa	WGYa10	admixed accession	0.234	0.022	0.745
507	SWC-W	WGYa	WGYa11	admixed accession	0.069	0.154	0.778
508	SWC-W	WGYa	WGYa12	3	0.011	0.125	0.864
509	SWC-W	WCQ	WCQ1	3	0.046	0.07	0.883
510	SWC-W	WCQ	WCQ2	3	0.039	0.017	0.944
511	SWC-W	WCQ	WCQ3	3	0.023	0.064	0.913
512	SWC-W	WCQ	WCQ4	admixed accession	0.24	0.032	0.728
513	SWC-W	WCQ	WCQ5	3	0.019	0.037	0.944
514	QLM-W	WNG	WNG1	3	0.025	0.019	0.956
515	QLM-W	WNG	WNG2	3	0.019	0.008	0.973
516	QLM-W	WNG	WNG3	3	0.036	0.025	0.939
517	QLM-W	WNG	WNG4	3	0.039	0.048	0.913
518	QLM-W	WNG	WNG5	3	0.033	0.029	0.938
519	QLM-W	WNG	WNG6	3	0.019	0.034	0.947
520	QLM-W	WNG	WNG7	admixed accession	0.193	0.023	0.785
521	QLM-W	WNG	WNG8	3	0.052	0.024	0.924
522	QLM-W	WNG	WNG9	3	0.041	0.143	0.816
523	QLM-W	WNG	WNG10	3	0.053	0.062	0.885
524	QLM-W	WNG	WNG11	admixed accession	0.157	0.59	0.254
525	QLM-W	WNG	WNG12	admixed accession	0.184	0.098	0.719
526	QLM-W	WNG	WNG13	admixed accession	0.631	0.33	0.039
527	QLM-W	WSN	WSN1	2	0.098	0.884	0.018
528	QLM-W	WSN	WSN2	admixed accession	0.662	0.018	0.319
529	QLM-W	WSN	WSN3	3	0.12	0.046	0.834
530	QLM-W	WSN	WSN4	admixed accession	0.224	0.103	0.674
531	QLM-W	WSN	WSN5	admixed accession	0.228	0.247	0.525
532	QLM-W	WSN	WSN6	3	0.043	0.104	0.853

## Sheet: Table S9
Table S9 Uniform prior information for four domestication models in DIYABC.
Parameter	Description	Lower bound	Upper bound
N1	Effective size of CC1	1	3250
N2	Effective size of CC2	1	3250
N3	Effective size of WC	1	12000
N1b	Effective size of CC1 at the time of domestication	1	3250
N2b	Effective size of CC2 at the time of domestication	1	3250
T1	The divergent time of the second domestication event	1	876
T2	The divergent time of the first domestication event	697	1700
Db1	Duration of the bottleneck	1	876
Db2	Duration of the bottleneck	1	1700
μ	Mean nucleotide mutation rate	1.00e-04	1.00e-03
P	Mean coefficient P	1.00e-01	1.00e-01
μSNI	Mean single nucleotide indel mutation rate	1.00e-08	1.00e-05

## Sheet: Table S10
Table S10 The probabilities of four models under pruned (N=344) and Chinese cherry (N=532) datasets in approxiamte Bayesian computation (ABC) analyses.
Models	Pruned dataset (N=344)				Chinese cherry dataset (N=532)
	P	CI2.5	CI97.5		P	CI2.5	CI97.5
Model1	0.283	0.272	0.294		0.424	0.386	0.461
Model2	0.376	0.367	0.385		0.413	0.377	0.445
Model3	0.186	0.179	0.193		0.075	0.047	0.102
Model4	0.155	0.148	0.162		0.088	0.061	0.116
Model1+2	0.659				0.837
Model3+4	0.341				0.163

[truncated: 3 more sheets: Table S11, Table S12, Note S1]
